# Supplementary material for: Quantifying vocabulary learning belief and strategy - A validation study of the Vietnamese version of Gu's (2018) vocabulary learning questionnaire
Source: Heliyon. 2023 May 1;9(5):e16009. doi: 10.1016/j.heliyon.2023.e16009 (PMC10176061; doi:10.1016/j.heliyon.2023.e16009)
Supplement: Multimedia component 1 [file mmc1.xlsx]

## Sheet: Sheet1
Student ID	Gender	Gender code	Beliefs about vocabulary learning										Metacognitive strategies							Inferencing							Using dictionary							Taking notes						Rehearsal									Encoding
			Words should be memorized						Words should be learned through use				Selective attention			Self-initiation				Guessing strategies							Dictionary strategies							Choosing which word to put into notebook			Deciding what information goes into notes			Use of word lists			Oral repetition			Oral repetition			Visual encoding
			Q1	Q2	Q3	Q4	Q5	Q6	Q7	Q8	Q9	Q10	Q11	Q12	Q13	Q14	Q15	Q16	Q17	Q18	Q19	Q20	Q21	Q22	Q23	Q24	Q25	Q26	Q27	Q28	Q29	Q30	Q31	Q32	Q33	Q34	Q35	Q36	Q37	Q38	Q39	Q40	Q41	Q42	Q43	Q44	Q45	Q46	Q47
1	Nữ	0	5	5	6	4	6	5	6	6	6	4	4	5	4	5	5	5	4	6	6	6	5	6	4	4	6	5	5	4	7	7	7	5	6	5	3	4	4	4	3	3	3	6	5	3	3	2	3
2	Nữ	0	5	5	7	6	7	4	6	7	7	7	7	7	7	3	1	5	2	7	7	7	7	7	6	7	7	7	7	6	6	6	5	6	3	7	5	6	5	7	2	5	4	5	5	6	4	4	2
3	Nữ	0	7	5	5	7	7	7	7	7	7	6	7	7	6	6	7	7	7	7	7	7	7	6	7	6	6	7	6	6	7	7	6	6	6	7	7	7	6	7	6	6	6	7	7	7	7	7	6
4	Nữ	0	5	2	5	7	7	3	5	5	7	7	4	5	6	6	1	2	3	7	5	5	5	4	5	5	7	5	3	7	6	5	6	7	7	5	3	6	4	7	4	4	3	5	6	6	5	5	3
5	Nữ	0	5	2	5	3	6	4	6	6	6	6	6	4	4	6	4	5	5	6	6	6	6	5	5	6	7	7	5	7	6	7	7	5	6	7	6	7	5	4	1	6	7	6	5	6	6	6	4
6	Nữ	0	5	5	7	6	7	6	5	7	6	6	7	7	5	5	3	3	3	6	6	5	6	6	6	6	7	7	5	5	7	4	4	5	6	6	4	6	4	4	4	6	5	5	6	7	4	6	4
7	Nữ	0	4	3	4	3	5	5	7	7	6	7	7	7	7	7	1	1	1	7	7	7	7	7	6	7	5	7	3	7	7	7	7	5	5	7	3	6	6	5	3	5	4	6	6	4	5	5	3
8	Nữ	0	6	2	5	2	6	4	7	7	7	6	5	6	4	6	1	1	1	7	6	6	6	7	6	4	6	7	5	6	6	6	6	6	6	6	7	5	6	4	4	5	6	5	3	5	5	4	4
9	Nữ	0	3	1	5	1	2	1	6	7	6	6	6	6	6	6	6	2	2	7	6	6	6	6	5	4	6	6	2	7	7	7	7	6	7	7	4	4	7	5	4	5	7	7	7	3	6	2	4
10	Nữ	0	4	3	7	6	7	7	7	7	7	7	5	6	6	5	1	4	1	7	7	7	7	7	7	3	7	7	6	4	7	7	7	7	7	5	5	7	4	7	5	5	7	7	7	7	7	7	5
11	Nữ	0	6	4	6	4	6	4	6	7	6	6	6	6	5	6	4	4	4	6	6	7	6	6	5	6	6	7	6	7	7	7	5	7	4	7	5	7	7	7	5	4	7	4	7	7	7	5	5
12	Nữ	0	6	6	5	3	6	6	5	6	7	6	6	6	7	6	1	1	1	6	6	5	6	6	3	5	6	7	4	6	6	7	4	6	6	7	3	7	5	7	3	2	2	6	7	7	6	7	3
13	Nam	1	4	3	6	5	7	3	6	6	6	6	7	7	6	7	2	2	2	6	6	7	7	7	4	4	7	7	5	6	7	5	5	4	6	5	4	5	5	5	4	5	3	6	4	4	2	2	2
14	Nữ	0	7	4	3	3	6	5	7	7	7	7	5	5	4	5	2	4	4	5	5	5	5	6	5	6	6	6	4	4	5	6	4	7	5	6	5	6	4	6	5	4	3	6	3	2	3	3	5
15	Nữ	0	7	5	5	4	6	4	5	7	5	7	6	6	7	4	2	1	1	6	6	7	7	6	5	5	6	7	5	4	5	5	4	3	2	3	3	4	5	5	1	5	1	7	6	5	6	4	1
16	Nữ	0	5	3	7	3	7	3	7	5	7	3	5	5	3	6	2	1	2	7	6	5	7	5	4	3	7	7	5	7	6	7	5	7	5	7	4	7	5	5	7	5	6	3	6	7	5	6	3
17	Nữ	0	6	5	5	5	6	4	5	5	6	5	5	5	6	6	3	4	3	6	6	6	5	5	6	6	6	6	5	6	6	6	5	6	7	6	5	7	6	6	5	5	5	7	6	6	6	5	6
18	Nữ	0	5	4	7	7	7	7	7	7	6	7	6	5	5	6	2	4	2	6	6	6	6	6	6	6	7	7	5	7	7	7	7	7	7	7	7	7	7	7	5	6	6	6	6	6	6	6	6
19	Nữ	0	2	4	6	4	7	3	3	1	4	1	4	6	4	1	4	6	6	5	3	4	6	7	6	6	6	6	6	6	6	6	6	6	4	4	3	5	4	5	3	5	5	6	5	6	6	5	4
20	Nữ	0	5	4	6	6	6	7	6	7	6	7	5	5	6	4	3	3	3	5	6	4	5	7	4	4	7	6	5	4	7	6	3	4	4	6	2	3	5	5	2	5	5	6	4	5	5	4	5
21	Nữ	0	5	5	5	6	6	6	6	7	7	7	6	6	5	6	6	6	6	7	7	7	6	6	6	6	6	7	5	6	7	7	7	7	7	7	6	6	5	6	6	6	5	7	6	6	6	6	6
22	Nữ	0	6	5	5	5	4	4	7	6	6	6	6	5	6	6	3	1	2	6	6	5	5	6	5	4	7	6	5	6	6	6	6	5	5	6	5	7	6	5	7	6	6	7	7	5	5	5	6
23	Nữ	0	6	5	4	6	5	4	6	5	4	5	5	5	6	4	4	4	4	5	5	5	4	5	4	5	5	5	4	5	4	4	4	6	6	6	5	5	6	5	6	5	6	5	6	4	4	4	4
24	Nữ	0	6	5	5	5	6	5	6	7	5	6	7	5	6	7	1	1	1	7	7	7	7	7	7	7	6	6	6	7	7	7	7	6	6	6	7	7	6	6	6	6	7	7	7	7	6	6	7
25	Nữ	0	7	5	6	6	7	7	7	7	6	6	5	5	5	4	4	5	3	4	5	4	5	5	5	4	7	7	5	4	6	6	5	5	5	6	3	6	3	5	3	3	5	5	5	7	7	6	7
26	Nữ	0	6	5	5	6	7	6	7	6	6	7	5	5	4	5	5	6	5	7	7	7	6	7	6	7	7	7	5	6	5	6	6	7	7	6	5	6	6	7	3	6	3	5	3	6	6	7	6
27	Nữ	0	6	5	6	6	5	5	6	6	6	6	6	6	6	5	4	5	2	5	5	4	4	5	5	5	6	6	5	6	6	6	6	6	6	6	5	6	5	6	5	6	6	6	6	6	6	6	5
28	Nữ	0	3	3	6	6	7	6	7	7	7	7	7	5	6	6	4	4	4	7	6	6	7	6	7	5	6	3	6	5	7	6	7	7	7	7	6	7	6	7	3	6	5	6	7	5	5	5	1
29	Nam	1	5	4	6	6	5	7	6	7	6	7	6	5	5	4	5	7	6	6	6	6	7	7	5	5	7	7	5	5	5	6	6	7	5	7	4	5	4	7	4	5	7	7	7	6	6	5	4
30	Nam	1	5	3	5	3	3	3	4	6	6	6	4	4	5	4	4	4	2	5	5	5	5	5	4	4	5	4	3	6	6	6	6	6	6	6	5	4	4	5	5	5	3	6	5	4	5	4	4
31	Nữ	0	6	4	7	5	6	6	6	7	5	7	6	6	5	6	2	3	1	6	5	6	5	6	5	5	7	7	6	6	7	7	7	6	6	7	5	5	7	6	5	6	6	7	7	5	5	5	4
32	Nữ	0	5	3	6	7	5	7	6	7	7	7	6	6	5	7	1	2	1	6	4	6	6	7	4	6	7	3	1	7	7	4	7	7	3	6	2	5	7	4	1	6	7	7	7	5	4	5	7
33	Nữ	0	3	5	7	6	7	6	7	6	5	6	5	4	5	5	1	2	3	5	4	5	5	6	6	5	7	7	5	4	6	6	7	7	5	7	3	6	5	5	2	3	4	5	6	5	5	3	2
34	Nam	1	7	5	5	5	5	5	6	6	5	7	6	6	7	6	7	5	6	6	6	5	6	6	5	5	6	7	5	6	7	6	6	6	7	6	6	5	7	7	4	7	7	7	7	7	7	7	6
35	Nữ	0	6	2	4	4	5	6	6	7	7	6	4	4	3	6	2	2	4	6	5	7	6	6	5	7	6	7	5	6	7	4	6	3	6	5	6	4	6	6	4	6	5	6	5	6	6	4	2
36	Nam	1	7	5	5	5	6	6	6	7	7	7	7	7	7	6	3	1	1	7	7	6	7	7	5	5	5	5	5	7	7	7	7	6	7	7	5	5	7	6	6	6	5	6	5	6	6	6	5
37	Nam	1	2	4	2	4	5	4	5	6	6	7	6	6	5	5	1	5	3	5	5	5	5	6	4	4	6	6	5	5	4	4	5	4	4	4	4	5	4	4	3	4	2	4	3	4	5	4	4
38	Nữ	0	7	4	5	4	4	4	4	7	4	7	5	4	4	3	4	6	4	4	4	4	4	4	3	5	7	7	5	4	4	3	4	4	3	3	4	3	3	3	1	2	4	1	5	7	5	5	1
39	Nữ	0	6	6	6	6	5	5	5	6	6	5	6	6	6	5	5	6	6	6	6	6	6	6	5	5	6	5	6	5	6	5	6	5	6	5	6	6	5	6	5	6	5	6	5	6	5	6	5
40	Nữ	0	5	2	6	2	4	3	6	7	7	7	4	2	4	5	2	1	2	6	5	5	5	4	4	4	5	4	6	7	4	5	4	3	4	6	6	5	7	6	6	4	4	2	2	2	4	1	2
41	Nữ	0	6	4	7	5	7	6	5	7	5	7	7	6	5	5	5	3	3	6	6	5	6	6	4	5	6	7	6	5	6	7	6	7	6	6	5	6	5	6	3	6	6	6	7	6	6	6	1
42	Nữ	0	6	5	5	6	7	5	7	7	6	7	5	6	6	6	4	4	4	7	5	4	6	6	6	5	6	7	5	6	6	6	6	6	6	6	6	6	6	6	5	7	5	7	6	7	6	7	6
43	Nữ	0	6	5	7	7	6	7	6	5	5	7	7	6	6	5	5	7	5	6	6	5	6	5	7	5	7	7	6	6	7	7	6	6	5	5	5	6	5	7	6	5	6	7	6	7	7	6	7
44	Nữ	0	5	5	6	6	6	5	6	6	5	7	6	5	6	4	5	6	6	5	5	6	6	5	4	5	6	6	5	4	4	4	5	5	5	6	3	6	3	2	2	4	5	4	5	3	5	4	2
45	Nữ	0	6	5	6	6	6	5	5	4	5	6	5	5	4	5	4	6	5	5	5	6	5	5	4	4	5	4	5	3	6	4	4	5	6	4	5	3	4	5	3	4	5	6	4	5	4	5	4
46	Nữ	0	7	6	7	7	7	7	5	6	6	6	6	6	6	7	3	3	3	6	6	6	6	6	6	6	6	6	6	6	6	6	6	7	6	6	6	6	6	6	6	6	6	6	6	6	7	6	6
47	Nữ	0	3	5	6	3	4	4	6	6	4	6	5	4	6	7	1	2	2	6	7	5	6	6	4	5	5	7	5	5	4	5	4	4	6	7	3	6	4	4	4	5	6	6	5	7	4	6	3
48	Nam	1	6	4	7	6	4	6	5	7	6	6	7	6	5	6	2	5	3	7	6	5	6	5	5	6	6	5	4	6	6	5	4	6	5	6	5	5	5	6	5	4	2	6	6	5	6	5	6
49	Nữ	0	4	3	7	5	6	5	5	7	6	7	6	7	6	5	1	6	1	5	7	7	6	7	6	7	4	5	4	6	6	7	4	7	6	7	4	3	3	6	4	7	6	7	6	6	5	4	6
50	Nam	1	5	3	3	6	5	5	6	7	6	7	5	6	4	6	3	3	1	6	5	6	6	5	3	4	7	6	6	4	5	5	6	4	5	5	3	6	4	5	2	4	4	5	6	3	5	3	2
51	Nam	1	6	2	2	3	1	3	5	6	5	7	6	5	6	6	6	6	6	7	7	7	4	7	4	7	6	6	4	6	4	6	5	7	7	6	4	6	7	7	4	4	2	6	6	2	2	1	2
52	Nam	1	6	6	4	3	4	6	7	7	7	7	4	4	4	5	1	2	2	7	5	5	7	5	7	7	7	7	4	7	6	7	7	4	6	7	6	7	5	5	2	2	6	6	4	7	4	2	7
53	Nam	1	6	5	5	4	6	5	5	6	5	5	5	4	4	4	3	3	3	6	6	5	5	5	4	4	5	5	3	5	5	5	5	4	4	4	4	4	4	4	5	4	4	4	5	5	5	5	4
54	Nam	1	5	4	7	6	6	7	5	7	6	7	4	4	2	6	1	1	1	5	4	5	6	6	6	6	7	6	6	5	4	4	6	7	7	5	4	4	4	3	2	4	5	7	5	2	2	2	1
55	Nam	1	4	3	5	3	6	6	6	7	7	6	6	4	4	4	3	3	3	6	6	6	4	4	3	6	7	7	6	4	4	6	6	6	6	6	4	4	4	6	3	4	6	6	4	6	6	4	3
56	Nữ	0	6	6	6	5	5	5	6	7	6	6	6	6	6	6	2	2	3	6	7	7	7	7	6	6	6	6	5	6	6	6	6	6	7	6	6	6	6	6	5	5	5	6	6	6	6	6	6
57	Nữ	0	7	2	7	4	7	4	7	7	7	7	7	7	7	5	4	4	7	7	7	7	7	7	7	7	7	7	4	7	7	7	7	7	7	7	5	7	6	6	4	6	6	6	4	5	5	4	4
58	Nam	1	4	4	7	4	6	3	6	7	6	7	6	6	7	7	1	3	3	7	5	6	6	3	7	5	6	6	5	7	7	7	3	7	6	5	6	3	7	6	1	6	6	6	5	6	5	5	3
59	Nữ	0	6	6	7	5	6	6	5	7	6	6	6	6	5	6	7	5	6	6	5	7	5	7	6	6	6	6	7	4	6	7	6	6	7	6	5	5	6	5	6	6	6	5	7	5	6	6	6
60	Nữ	0	7	5	5	3	5	4	5	6	6	6	4	4	4	5	6	6	6	5	4	4	5	6	3	1	7	7	4	2	4	3	2	7	7	6	2	5	1	5	4	3	4	6	2	5	6	6	3
61	Nữ	0	6	5	6	2	5	4	6	7	7	5	6	5	4	5	2	4	2	7	5	6	6	6	4	5	5	7	4	5	5	6	4	4	6	6	5	7	6	3	4	4	6	7	6	4	5	3	2
62	Nữ	0	5	3	5	6	7	5	7	7	5	7	3	4	1	6	1	3	1	6	5	4	6	2	1	1	7	7	5	7	6	4	3	6	2	3	5	7	4	4	1	3	1	6	3	7	7	2	1
63	Nữ	0	5	4	7	5	5	5	6	6	6	6	6	6	6	6	2	3	2	6	6	5	6	6	5	5	6	7	2	7	7	7	7	4	3	6	5	4	3	6	2	5	2	6	6	3	6	3	5
64	Nam	1	5	4	5	5	4	5	5	5	5	5	5	5	5	5	5	5	5	5	5	5	5	5	5	6	5	5	5	5	5	5	5	5	5	5	5	5	5	5	5	5	5	5	5	5	5	5	5
65	Nữ	0	5	5	7	5	4	7	5	7	7	7	7	7	5	5	1	1	1	6	7	7	5	4	5	5	5	7	5	7	7	4	7	7	7	7	5	5	7	4	1	4	1	7	4	1	1	1	1
66	Nam	1	5	1	6	3	6	2	5	7	6	7	5	7	5	7	1	1	1	5	5	5	6	6	3	6	7	7	1	3	5	3	5	5	6	7	1	7	3	4	2	7	4	6	7	6	7	7	2
67	Nữ	0	5	3	7	5	7	7	7	7	6	6	6	6	7	6	1	1	1	5	5	6	6	6	5	4	7	7	4	7	7	5	5	6	6	6	6	6	6	6	6	5	7	7	7	7	7	7	5
68	Nữ	0	6	3	4	4	3	4	5	5	5	5	6	6	5	6	5	5	6	6	5	5	5	5	6	5	6	6	5	5	4	5	6	6	5	6	6	4	5	4	3	3	6	4	4	4	5	6	6
69	Nữ	0	3	2	7	5	6	7	7	7	7	7	6	7	7	4	1	1	1	6	6	6	7	6	5	7	7	7	5	7	7	7	7	7	7	7	5	7	6	7	7	7	5	7	5	7	7	7	7
70	Nữ	0	7	2	2	4	6	4	6	6	6	6	5	6	6	7	5	2	2	6	5	5	6	7	6	6	6	6	4	7	7	7	7	7	7	7	1	7	6	7	1	3	5	5	6	7	7	7	5
71	Nữ	0	6	5	5	5	6	5	6	7	6	6	6	6	5	4	4	4	3	6	5	5	5	6	5	5	5	6	5	5	6	6	6	6	6	5	4	6	6	6	5	6	5	6	5	6	4	5	6
72	Nam	1	4	4	5	4	3	3	6	5	6	6	5	6	4	6	2	2	2	5	5	6	6	5	6	5	6	7	4	3	3	4	5	4	5	3	6	2	1	6	3	6	5	5	2	6	3	5	5
73	Nam	1	5	5	6	5	5	5	6	6	6	6	5	5	3	6	3	5	5	5	5	5	5	5	5	5	6	6	6	6	6	6	6	6	5	6	7	6	7	6	7	6	5	6	6	6	6	7	5
74	Nữ	0	5	6	3	6	7	7	6	5	6	7	7	5	6	7	4	7	7	6	6	7	4	7	5	7	7	6	7	7	6	7	6	7	6	7	7	6	6	7	7	6	6	7	7	7	7	7	7
75	Nam	1	6	7	6	5	7	4	7	5	7	6	7	6	5	7	7	7	6	6	5	6	7	7	7	6	7	5	5	7	7	7	7	6	6	7	6	7	6	7	7	6	6	4	3	4	4	6	7
76	Nữ	0	5	2	4	1	6	3	7	7	6	6	4	6	4	7	1	1	1	6	6	6	7	6	2	4	7	7	7	7	7	7	7	6	7	5	5	5	3	3	1	4	4	5	5	1	1	1	1
77	Nam	1	4	2	5	3	6	2	5	7	6	5	6	6	7	4	1	2	2	5	5	6	5	5	5	4	6	5	5	6	6	7	7	5	5	6	6	5	5	4	5	5	6	5	5	6	4	6	4
78	Nam	1	5	4	7	4	6	5	7	7	7	6	7	7	4	5	3	2	6	7	7	6	6	6	7	5	7	7	6	7	7	5	5	2	2	6	3	3	2	6	1	4	6	6	7	4	3	3	5
79	Nam	1	7	7	7	7	7	7	7	7	7	7	7	7	7	7	7	7	7	7	7	7	7	7	7	7	7	7	7	7	7	7	7	7	7	7	7	7	7	7	7	7	7	7	7	7	7	7	7
80	Nữ	0	5	5	2	2	6	6	6	7	6	7	5	6	5	4	2	2	2	6	7	6	6	7	2	3	7	7	2	6	7	7	7	6	3	6	2	6	1	5	1	5	7	3	7	2	6	1	1
81	Nam	1	3	3	5	5	6	5	5	5	4	5	5	5	6	4	4	4	4	5	5	5	6	5	4	4	5	7	4	4	4	3	3	4	7	3	5	3	3	4	1	3	2	5	4	3	4	2	5
82	Nữ	0	5	7	7	6	7	7	5	6	7	7	4	6	7	5	2	5	1	4	5	6	6	6	4	4	7	7	5	6	7	7	6	7	5	6	5	7	6	6	7	5	7	7	5	7	6	7	7
83	Nam	1	4	5	4	5	6	4	6	7	5	6	5	6	5	6	4	5	4	6	6	5	6	6	4	7	7	6	6	7	7	7	7	7	6	5	5	7	5	7	2	6	6	7	7	4	6	5	3
84	Nam	1	5	7	4	4	7	7	7	6	6	6	5	5	7	7	1	1	2	7	7	7	7	7	4	4	6	7	4	7	5	7	6	6	6	7	7	7	7	6	7	6	5	6	6	7	7	7	4
85	Nữ	0	5	3	5	6	6	7	6	7	7	7	5	5	5	6	2	2	2	6	7	4	7	6	4	5	7	7	6	7	7	7	7	7	4	7	4	7	7	6	7	6	7	7	7	7	7	4	7
86	Nữ	0	7	6	2	3	6	6	6	7	6	7	6	6	6	4	2	2	2	6	6	6	5	6	3	3	7	6	5	6	6	6	6	6	5	6	3	6	6	6	6	6	3	6	2	6	6	6	6
87	Nam	1	5	4	5	5	4	5	5	5	5	6	5	4	5	4	2	2	2	5	5	5	5	5	5	6	6	6	5	4	6	6	6	4	4	5	4	5	4	4	4	5	5	5	4	5	5	4	4
88	Nữ	0	2	5	6	5	6	7	6	7	7	7	4	6	4	4	5	5	2	5	6	5	6	7	4	4	7	7	6	5	4	4	6	6	5	7	4	4	5	7	4	5	7	7	7	7	7	4	4
89	Nữ	0	6	4	7	6	5	7	7	7	6	7	6	6	5	2	3	5	4	6	6	6	7	7	4	5	7	7	6	7	5	6	6	3	2	3	3	6	5	5	1	2	6	6	6	5	5	6	4
90	Nam	1	7	7	7	7	7	7	7	7	7	7	6	6	7	7	1	4	1	6	6	6	7	6	4	6	7	7	7	7	7	7	7	7	7	7	7	1	7	7	3	7	7	7	2	2	2	1	7
91	Nam	1	7	4	6	4	4	3	7	7	4	6	7	4	6	4	6	7	7	7	7	7	4	4	7	7	4	6	7	7	7	7	7	4	7	7	7	7	7	5	6	7	7	7	4	7	4	7	7
92	Nữ	0	5	4	5	4	6	6	6	6	6	6	5	6	4	6	2	2	2	5	5	4	6	6	4	5	6	7	5	5	5	4	5	4	5	3	2	2	2	4	2	2	6	6	7	5	6	4	6
93	Nữ	0	4	3	5	5	6	6	7	5	5	5	4	5	4	5	3	4	4	5	4	6	6	5	5	4	5	5	6	6	7	6	6	5	6	5	4	5	5	5	4	6	5	6	5	5	5	4	5
94	Nữ	0	6	5	3	5	5	3	4	7	6	6	6	6	6	6	2	2	1	7	6	5	6	6	5	7	7	6	4	7	7	7	6	5	2	5	5	7	7	6	5	5	4	3	4	6	6	6	6
95	Nam	1	2	2	3	4	6	5	6	6	6	6	5	6	4	6	3	3	5	5	6	5	6	6	6	6	6	6	5	6	4	5	5	5	6	6	5	5	6	5	4	5	5	6	6	6	6	6	6
96	Nam	1	5	2	6	5	6	7	6	7	4	7	6	5	4	2	3	5	1	7	5	5	3	4	2	3	7	4	7	6	4	5	7	7	4	5	2	7	1	6	1	4	1	7	7	7	5	3	6
97	Nữ	0	6	5	6	5	6	7	6	6	7	6	6	6	5	6	6	6	6	6	6	5	5	6	6	6	6	5	5	6	6	6	6	6	6	6	6	6	6	6	6	6	6	6	6	6	6	6	6
98	Nữ	0	6	1	4	6	6	5	6	7	7	7	7	7	6	5	1	2	1	7	7	7	7	7	6	6	7	6	5	7	7	7	7	7	5	7	4	7	7	7	5	6	6	7	5	5	6	4	4
99	Nam	1	7	3	6	2	1	1	6	7	7	7	7	7	2	7	1	1	1	7	6	5	6	6	7	2	6	7	1	7	7	7	6	7	7	7	2	7	7	7	6	5	4	7	2	6	3	7	6
100	Nữ	0	7	5	6	6	5	5	6	7	7	6	7	7	6	7	4	4	3	6	7	7	6	7	7	7	6	6	5	7	7	7	7	6	7	7	6	7	7	6	4	6	7	6	7	7	5	6	6
101	Nữ	0	4	1	2	1	1	4	5	6	5	6	5	5	5	7	1	1	1	7	6	5	6	6	4	5	7	4	6	4	7	6	6	6	7	4	2	6	6	6	2	6	5	6	4	6	7	7	2
102	Nam	1	3	4	2	3	5	2	6	7	5	6	4	3	4	6	1	4	2	6	7	7	6	6	6	4	6	5	4	7	5	5	6	6	3	3	2	2	2	4	1	1	5	7	6	4	2	1	5
103	Nữ	0	6	4	5	6	5	6	7	7	5	6	4	4	5	3	3	5	5	6	6	5	4	5	4	3	6	6	5	3	5	5	6	5	6	6	4	5	3	5	2	2	6	6	7	4	4	5	3
104	Nữ	0	3	5	3	3	6	5	7	7	6	6	5	4	5	5	2	3	3	5	6	5	6	6	3	3	6	6	4	6	5	5	5	5	5	6	3	6	3	5	2	3	3	6	6	5	6	3	2
105	Nữ	0	1	2	5	6	6	6	2	5	4	4	6	2	7	3	1	6	1	5	5	6	6	7	2	1	7	5	3	7	4	7	4	7	7	7	7	7	7	5	1	4	4	7	7	7	7	7	1
106	Nam	1	7	3	5	5	6	2	7	7	6	7	6	7	5	7	1	2	3	6	7	5	4	6	7	7	7	6	7	5	7	4	6	7	7	6	6	5	5	7	7	5	6	6	7	5	7	6	7
107	Nữ	0	6	4	7	7	7	6	6	6	6	6	6	6	6	6	1	1	1	5	5	6	6	6	5	6	6	6	4	6	7	5	5	7	5	6	4	7	6	6	4	5	6	6	5	6	5	6	6
108	Nữ	0	4	2	4	3	7	5	7	7	7	7	5	4	6	6	3	4	3	7	7	5	5	6	4	5	6	6	4	5	6	7	5	7	6	4	5	5	6	5	2	5	7	7	7	6	6	5	7
109	Nữ	0	6	4	6	7	5	5	5	7	4	4	6	7	7	7	4	4	4	7	7	7	7	7	7	7	7	7	5	7	7	7	7	7	7	7	3	4	5	7	4	7	7	7	7	7	7	5	4
110	Nữ	0	6	4	5	5	5	6	6	7	6	7	6	6	6	6	6	6	7	7	7	6	6	7	5	5	7	6	5	6	7	7	7	7	6	7	6	7	6	6	4	5	6	7	6	7	7	6	5
111	Nam	1	7	2	2	4	6	3	6	7	7	7	7	7	7	6	3	2	1	7	7	6	7	5	3	6	6	4	7	7	7	7	7	7	6	5	7	6	5	4	5	3	6	6	4	6	6	7	7
112	Nữ	0	6	6	5	5	5	6	5	6	6	6	6	5	6	5	2	2	1	6	5	5	6	6	6	6	5	5	2	6	6	5	6	6	6	6	5	6	6	2	2	5	2	2	2	7	7	7	5
113	Nữ	0	4	1	5	4	6	6	6	6	6	6	5	5	6	4	2	5	2	4	5	5	3	5	2	5	5	5	2	6	6	6	6	5	4	2	2	7	6	6	6	6	4	6	2	6	6	2	2
114	Nữ	0	7	3	7	5	7	5	7	7	7	7	7	4	4	4	4	4	2	6	6	5	4	3	2	3	5	7	7	7	5	6	5	5	3	4	5	5	7	5	1	4	7	7	7	3	5	2	1
115	Nữ	0	5	4	3	6	5	4	7	7	6	7	6	6	4	7	3	3	2	6	6	5	7	7	4	5	7	7	6	7	7	7	7	7	6	7	5	6	7	6	4	5	7	7	2	5	5	3	5
116	Nữ	0	2	1	1	5	5	4	6	6	6	6	2	2	2	6	2	2	2	4	5	5	6	6	6	6	7	7	5	4	6	6	6	6	6	7	4	7	4	5	4	5	6	6	6	6	6	4	6
117	Nam	1	6	5	3	4	5	5	6	7	6	7	6	5	7	3	6	4	3	7	5	5	7	3	4	5	7	7	4	5	5	7	4	7	3	6	5	6	4	5	2	4	3	6	4	3	2	2	3
118	Nam	1	7	6	5	5	7	7	7	7	7	7	5	5	4	5	3	2	3	6	6	5	6	6	5	5	7	7	6	7	7	7	6	5	6	5	5	5	3	6	2	5	7	7	7	5	5	5	4
119	Nam	1	6	4	6	4	6	5	5	6	6	7	5	5	5	3	4	5	3	4	4	3	4	4	3	3	6	6	3	5	4	5	6	5	4	6	2	3	2	4	3	4	5	5	5	6	6	6	4
120	Nam	1	5	4	5	5	6	4	5	6	5	4	5	6	6	6	5	4	4	6	7	6	6	5	5	6	5	5	6	5	5	5	6	5	5	6	4	5	6	5	3	5	5	5	5	5	5	5	6
121	Nữ	0	6	5	5	5	6	6	5	4	5	4	5	4	3	3	5	4	6	4	3	6	6	5	3	4	6	5	6	3	4	3	4	3	3	5	6	4	7	3	2	3	6	4	5	4	6	7	6
122	Nữ	0	5	4	7	6	5	7	7	7	7	7	7	7	7	6	7	7	7	7	7	7	7	7	5	7	7	5	1	7	7	7	7	5	7	7	5	7	7	4	2	3	5	5	1	2	6	1	5
123	Nam	1	5	3	6	4	5	3	7	7	6	6	6	6	5	6	1	3	1	7	6	5	7	6	4	5	6	7	4	4	7	4	6	4	6	5	1	1	1	1	1	1	2	1	6	1	1	1	1
124	Nam	1	5	5	6	6	5	6	6	5	5	6	6	5	6	5	6	5	6	6	6	6	5	5	5	5	6	5	5	5	5	5	6	5	6	5	6	6	6	5	5	6	6	6	6	6	6	6	6
125	Nam	1	5	2	3	5	4	5	6	6	7	7	5	4	5	5	4	5	4	5	4	6	4	5	5	6	7	5	6	4	6	4	7	6	4	5	7	6	6	4	1	5	1	5	5	1	1	4	1
126	Nữ	0	3	5	5	4	6	7	7	7	6	7	7	5	5	6	6	6	4	7	7	6	5	7	4	4	7	7	4	6	7	7	6	7	7	7	5	7	7	7	5	6	6	6	6	4	4	4	3
127	Nữ	0	5	2	3	3	3	6	6	6	5	7	6	6	6	1	3	6	3	7	5	6	5	5	6	6	7	6	3	6	7	6	6	7	7	7	6	6	3	2	1	3	6	6	7	2	7	1	5
128	Nữ	0	7	5	5	7	7	6	7	7	7	7	7	7	6	7	3	2	3	7	7	6	7	6	7	7	7	7	6	7	7	5	5	6	6	7	7	7	6	7	7	6	7	6	7	7	7	7	4
129	Nữ	0	6	6	5	6	6	5	6	6	6	6	5	6	6	7	2	2	2	5	6	6	6	6	6	7	5	7	5	6	6	6	7	6	6	6	6	7	6	5	5	6	3	4	4	6	7	3	2
130	Nữ	0	4	4	5	5	4	6	6	6	7	5	5	6	4	6	3	4	2	6	7	5	7	4	3	5	5	7	2	5	6	7	6	3	7	6	2	6	5	3	1	5	3	7	7	3	2	2	5
131	Nữ	0	3	3	5	5	5	5	6	6	6	6	5	5	4	5	3	5	5	6	6	6	6	6	5	4	6	7	5	5	5	5	5	5	6	6	3	3	3	3	2	3	5	6	6	5	6	5	3
132	Nữ	0	3	2	1	2	4	3	6	7	6	6	5	6	5	6	4	5	5	5	5	5	5	6	4	5	5	6	3	6	6	6	6	5	4	4	6	3	4	3	3	4	5	5	3	5	5	3	6
133	Nữ	0	1	5	5	2	5	5	6	7	7	6	5	4	4	3	3	2	2	7	7	6	7	7	5	5	7	6	3	7	7	5	7	7	6	7	4	4	7	7	4	6	6	7	6	7	7	7	4
134	Nữ	0	2	4	1	6	6	2	7	7	6	6	7	7	4	5	1	5	1	6	6	4	4	5	4	4	7	7	7	5	6	6	6	4	6	7	1	5	1	3	1	1	6	7	6	1	1	1	6
135	Nữ	0	6	4	5	3	6	7	7	7	6	7	6	7	7	7	3	1	1	7	5	5	6	6	5	3	6	6	2	7	7	7	7	7	7	6	7	7	6	6	6	7	5	6	6	7	7	7	5
136	Nam	1	1	1	1	3	2	1	6	7	7	6	5	4	4	5	4	3	4	6	6	7	6	6	4	4	5	5	4	7	6	6	7	4	5	5	4	5	4	2	1	3	2	2	2	2	2	2	5
137	Nữ	0	5	2	3	5	2	5	6	7	7	7	6	6	5	7	2	2	2	7	6	6	6	7	5	5	6	7	6	7	5	6	7	6	6	6	5	5	6	5	4	5	3	5	4	4	4	4	3
138	Nam	1	5	4	5	2	5	2	6	7	4	6	5	6	5	3	2	1	2	6	7	6	7	4	5	5	6	7	4	5	7	6	5	6	7	7	4	6	3	5	1	5	1	7	5	2	6	1	1
139	Nữ	0	5	3	3	4	5	3	6	6	6	6	5	5	5	5	2	2	3	6	4	5	6	6	4	4	5	6	5	6	6	6	6	7	6	6	5	6	5	5	5	6	4	5	5	4	5	6	4
140	Nữ	0	2	2	3	2	3	3	7	6	7	7	6	6	6	7	1	1	1	7	7	7	7	7	6	6	5	2	2	6	6	6	6	6	6	7	5	7	7	5	7	6	6	5	6	5	5	4	7
141	Nam	1	7	5	7	4	5	5	7	7	7	6	7	5	5	5	6	4	4	7	7	6	7	7	7	5	7	5	7	7	7	7	7	7	7	6	7	7	7	7	7	4	4	7	6	4	7	7	7
142	Nam	1	6	2	7	4	5	5	6	6	6	7	5	6	5	3	1	5	2	6	6	6	7	7	4	7	6	7	4	6	7	7	6	6	7	6	3	6	7	5	1	3	2	6	3	4	6	5	6
143	Nữ	0	5	3	6	6	7	5	6	7	6	7	7	6	5	7	2	3	1	6	6	7	6	6	5	6	7	6	5	7	6	7	6	7	6	6	5	7	4	6	5	6	6	7	3	6	6	6	3
144	Nữ	0	1	1	1	1	7	7	4	7	5	7	7	7	1	7	1	2	2	7	7	7	7	5	5	7	7	1	1	7	7	7	7	7	7	7	7	5	7	5	5	7	4	4	7	3	4	1	5
145	Nữ	0	6	5	6	5	7	7	7	7	6	6	7	6	5	7	5	2	2	6	7	7	7	7	5	6	7	6	5	7	6	7	7	7	5	6	6	6	7	6	6	7	7	7	7	7	5	6	5
146	Nam	1	5	3	2	5	6	4	4	7	5	6	6	6	5	6	3	2	3	6	4	6	7	6	4	5	7	7	5	7	6	5	6	6	5	6	5	6	6	6	2	7	1	7	6	5	4	4	4
147	Nữ	0	3	2	2	2	5	5	6	6	6	7	6	6	4	5	2	2	1	7	7	6	7	7	6	7	6	7	6	7	7	7	7	5	5	7	5	6	7	7	2	5	7	5	4	2	4	1	5
148	Nữ	0	6	3	2	4	3	1	7	7	6	7	5	4	4	5	4	4	4	6	6	6	5	7	4	4	7	7	5	6	7	7	6	6	6	7	6	6	5	5	4	4	7	6	7	6	5	5	4
149	Nữ	0	7	5	6	5	7	6	6	7	6	7	6	6	6	5	1	1	1	6	7	6	7	6	7	7	6	7	6	6	6	6	6	7	7	6	5	6	6	6	6	6	5	5	7	5	6	7	4
150	Nam	1	5	3	5	6	7	4	6	7	7	5	6	7	6	7	5	5	4	7	7	7	7	4	4	3	7	7	5	2	4	4	4	2	4	5	3	3	2	4	1	3	5	5	5	4	4	4	2
151	Nam	1	6	1	1	1	3	3	6	7	5	6	6	6	1	7	1	1	1	7	7	7	7	6	6	6	7	6	5	5	3	7	7	6	7	7	1	7	1	1	2	6	7	7	1	1	1	1	4
152	Nam	1	5	4	3	5	4	5	6	6	5	6	6	6	5	3	4	5	3	6	5	6	4	3	2	4	7	7	3	6	6	6	5	5	6	4	2	4	3	7	1	6	6	6	6	4	4	1	4
153	Nữ	0	3	1	3	3	6	5	7	6	7	7	6	6	5	4	3	1	1	7	7	7	7	7	6	6	7	6	6	7	7	7	6	6	6	7	3	6	6	2	2	5	6	6	2	1	2	1	4
154	Nữ	0	5	3	3	4	5	4	6	6	7	7	7	6	6	7	2	2	2	6	6	6	7	7	7	7	6	7	5	6	7	6	6	5	6	7	3	7	7	6	6	6	6	6	3	3	5	3	3
155	Nữ	0	2	2	2	5	2	2	6	6	6	6	6	6	2	4	2	2	2	6	6	6	6	6	6	6	6	6	2	6	6	6	6	2	2	2	4	4	2	2	2	2	2	6	6	2	2	2	2
156	Nam	1	2	2	4	5	5	1	6	7	7	7	7	7	7	6	2	1	1	7	7	6	7	6	5	6	7	7	3	7	7	7	7	2	7	5	7	3	5	2	1	5	2	7	6	5	6	5	2
157	Nữ	0	5	4	5	6	6	5	6	7	6	5	6	5	5	5	4	2	4	6	5	6	6	6	4	5	6	7	6	5	4	6	5	7	6	6	4	5	5	5	4	4	5	6	4	6	5	4	4
158	Nữ	0	6	3	7	4	6	6	7	7	6	7	6	6	5	4	2	2	2	7	6	6	7	7	4	7	5	6	4	5	5	4	4	4	4	4	4	5	5	5	3	3	3	5	6	3	3	5	3
159	Nữ	0	5	6	6	5	7	7	6	7	6	7	5	3	6	6	4	2	2	6	6	7	6	7	5	5	6	7	6	7	7	7	6	7	6	7	6	6	6	6	5	6	4	6	5	6	5	6	5
160	Nam	1	4	6	3	5	5	5	7	7	6	7	6	6	4	5	2	2	1	6	6	6	6	7	4	5	6	7	5	7	7	7	7	4	6	6	6	4	5	4	5	6	4	7	4	6	6	4	3
161	Nam	1	7	7	7	6	7	7	7	7	7	6	7	7	7	7	7	6	7	6	7	6	7	7	6	6	7	7	7	7	7	7	7	7	7	7	7	7	7	6	6	7	7	7	6	6	6	7	7
162	Nữ	0	6	5	5	5	6	7	6	7	6	6	5	6	6	6	4	4	4	5	5	5	5	5	6	6	6	6	6	6	7	7	7	7	7	7	6	7	6	6	6	6	5	6	6	6	5	5	5
163	Nữ	0	5	4	7	7	7	7	7	7	7	7	4	6	7	7	1	1	1	7	7	7	7	7	4	4	7	7	1	7	7	7	7	7	7	7	7	7	7	7	7	7	4	7	4	7	7	7	4
164	Nữ	0	5	3	3	4	5	2	4	6	5	5	6	6	4	5	3	4	3	6	6	6	6	5	5	5	7	7	6	6	7	7	6	7	6	7	5	6	4	4	6	4	4	4	3	2	5	2	5
165	Nữ	0	3	3	5	4	4	5	5	7	6	5	6	5	3	6	1	1	1	6	5	5	5	3	2	3	7	6	5	2	2	2	5	4	2	6	3	4	1	2	2	2	5	4	2	3	4	5	4
166	Nữ	0	5	2	5	2	4	5	5	6	6	6	6	5	5	4	4	5	4	6	6	6	5	7	4	4	6	6	6	4	3	4	4	4	6	6	4	4	4	4	3	3	6	3	6	4	5	4	3
167	Nữ	0	7	5	6	4	7	6	7	7	7	7	6	7	6	6	2	3	3	6	6	6	7	7	5	6	7	7	7	6	7	7	6	5	6	6	3	5	6	4	3	3	3	6	6	3	3	3	3
168	Nam	1	6	5	5	3	5	6	6	6	6	6	4	5	5	4	4	6	6	5	5	5	5	5	6	6	3	5	5	4	5	5	5	4	4	5	5	5	4	3	4	5	4	5	5	4	4	6	6
169	Nam	1	6	2	6	3	6	3	6	7	7	7	6	6	6	7	2	2	2	7	6	6	6	6	5	5	6	7	4	7	7	7	7	7	5	6	5	5	7	5	3	6	7	7	7	5	5	3	3
170	Nữ	0	5	4	3	5	4	3	5	5	6	5	5	5	6	7	2	2	1	7	6	6	6	6	7	7	7	7	2	7	6	7	7	6	6	3	5	5	4	4	4	5	3	4	5	5	7	4	6
171	Nam	1	5	2	5	6	5	3	7	7	6	7	6	6	5	3	2	2	2	5	5	6	4	5	6	5	7	6	6	7	7	7	6	6	6	7	6	6	7	6	5	5	6	5	5	6	6	4	4
172	Nữ	0	4	1	2	4	6	4	5	6	5	7	4	6	3	7	1	1	1	5	4	6	6	6	7	5	7	6	4	7	7	7	7	6	5	7	5	7	7	7	4	5	6	7	1	4	6	4	7
173	Nữ	0	4	3	5	3	4	4	6	7	7	5	5	4	4	3	2	2	3	6	6	6	5	4	4	4	7	6	4	7	7	5	5	4	5	6	5	4	4	4	2	3	6	6	5	4	4	3	7
174	Nữ	0	4	3	3	5	3	3	6	7	6	7	6	4	4	4	3	3	3	5	5	5	6	6	3	3	5	5	6	4	3	3	3	4	4	3	4	6	3	5	2	2	5	5	5	5	5	6	3
175	Nam	1	6	4	3	4	6	6	6	7	7	7	4	4	4	5	1	1	1	7	7	6	7	7	5	7	7	7	4	7	7	7	7	7	7	7	5	6	5	6	1	2	3	6	6	1	2	1	1
176	Nam	1	5	4	4	4	5	6	7	6	6	6	5	5	6	6	2	2	2	6	6	6	6	6	5	5	6	6	5	7	7	6	6	6	6	6	5	6	6	6	5	5	6	6	4	5	5	4	4
177	Nữ	0	7	5	7	6	7	6	7	7	7	6	6	6	6	6	1	3	1	7	6	7	6	6	6	7	6	6	6	7	6	7	7	6	7	6	7	7	7	7	7	7	7	7	6	6	6	7	7
178	Nữ	0	5	3	6	3	6	6	6	6	5	6	5	5	4	6	3	3	3	5	5	5	6	5	4	4	5	6	4	5	6	5	6	6	6	6	5	6	6	4	3	5	6	7	7	5	5	3	4
179	Nam	1	5	4	5	5	6	5	5	5	5	5	4	5	4	5	3	3	3	5	5	5	5	5	4	4	5	5	4	5	4	5	5	5	4	4	4	4	4	5	5	4	4	4	5	5	5	5	5
180	Nữ	0	3	2	6	4	6	3	6	7	7	6	6	6	5	7	1	2	1	7	7	7	7	7	6	7	4	5	5	7	6	7	6	6	6	6	4	4	6	5	4	6	6	6	6	3	5	2	4
181	Nữ	0	5	3	6	6	7	3	5	7	6	7	5	4	4	5	4	5	4	6	5	4	5	5	3	4	7	6	3	3	4	4	4	6	7	7	4	6	3	4	2	4	3	5	4	5	6	5	4
182	Nữ	0	6	5	5	6	6	5	7	7	7	7	7	6	6	6	1	1	1	7	7	7	7	7	5	5	6	7	5	6	7	7	7	5	7	6	5	7	5	5	3	4	6	6	5	6	7	5	4
183	Nữ	0	6	4	3	6	7	3	6	7	6	6	6	5	5	6	3	2	2	6	7	6	7	5	6	6	4	4	6	7	6	7	7	6	6	7	5	6	5	6	5	6	7	6	7	5	5	5	6
184	Nữ	0	4	3	3	4	5	3	6	6	6	5	4	5	4	4	2	2	2	6	6	6	6	6	5	5	4	4	4	5	6	5	5	6	6	6	6	6	6	5	4	5	7	7	7	5	5	4	5
185	Nữ	0	5	5	6	5	6	6	6	7	6	7	6	6	6	7	5	6	6	6	6	6	7	7	6	6	6	6	5	7	5	6	6	6	5	6	6	6	6	5	6	6	5	6	6	5	5	6	6
186	Nam	1	4	2	5	7	4	1	5	4	5	2	4	4	6	5	4	3	6	3	2	6	2	3	4	2	6	3	6	3	4	4	3	4	5	4	3	7	4	5	3	5	2	3	3	7	1	5	5
187	Nam	1	5	5	6	7	7	6	7	6	7	7	6	6	6	6	2	2	2	7	6	7	6	6	4	5	6	7	4	7	5	7	7	6	6	5	7	6	6	7	5	6	6	6	6	6	6	6	7
188	Nữ	0	5	6	5	5	4	6	6	5	6	7	6	6	5	5	5	5	4	6	6	5	5	5	4	3	6	6	5	5	6	6	6	5	4	4	5	4	5	5	3	3	5	5	5	3	4	3	2
189	Nữ	0	7	6	4	4	6	5	5	5	7	6	5	6	5	7	4	5	5	7	6	7	7	7	7	7	5	5	7	5	4	7	4	7	5	7	5	7	5	4	6	5	7	4	6	5	7	5	6
190	Nữ	0	7	5	6	6	6	5	6	7	6	7	6	6	6	6	2	1	1	6	5	6	6	6	5	6	6	6	6	5	6	5	6	7	5	6	5	6	5	6	5	5	5	6	6	6	6	6	4
191	Nữ	0	5	4	3	5	5	4	4	5	4	5	4	4	6	6	3	3	3	5	5	6	6	4	6	6	4	5	4	6	6	6	6	5	4	6	6	6	5	6	3	4	4	4	5	4	4	4	5
192	Nam	1	5	4	7	6	6	6	6	6	6	7	6	6	4	5	2	5	5	6	5	6	5	6	6	6	7	7	3	6	5	6	6	3	4	4	4	2	3	3	2	3	6	6	5	4	6	5	2
193	Nữ	0	5	3	5	6	7	5	5	7	6	7	6	5	4	6	4	2	2	6	5	5	5	6	4	5	7	7	6	7	6	6	6	7	7	6	6	5	7	6	4	6	6	5	5	6	6	5	7
194	Nữ	0	5	4	3	4	5	4	6	6	6	6	6	5	5	6	3	3	3	6	6	5	5	6	6	5	5	6	6	6	6	4	5	6	5	5	4	6	5	5	4	6	6	5	5	6	6	6	4
195	Nữ	0	7	4	4	3	5	3	4	5	4	4	5	3	6	7	1	1	1	7	7	5	7	6	4	3	5	5	2	7	7	7	7	1	2	3	2	7	5	7	3	7	7	7	7	5	4	7	6
196	Nam	1	6	6	4	4	7	6	5	5	5	7	6	4	4	5	4	2	1	6	6	7	7	7	4	7	6	7	6	4	5	5	4	6	5	6	4	6	4	6	5	6	4	6	5	5	6	7	4
197	Nam	1	7	4	3	5	7	7	7	7	5	5	6	7	4	6	4	6	2	6	7	6	5	7	4	4	6	7	4	6	7	5	4	4	7	6	7	7	5	4	2	5	7	7	7	5	6	6	5
198	Nữ	0	7	5	5	6	7	7	7	7	7	7	7	7	7	7	1	1	1	7	7	7	7	7	7	7	5	6	7	7	5	6	6	7	6	7	5	5	6	6	5	6	7	7	7	5	5	5	6
199	Nam	1	5	5	7	5	6	6	6	7	6	4	5	6	5	3	3	3	3	6	6	5	7	6	5	5	6	7	5	6	7	6	6	6	5	6	5	5	5	4	4	6	3	6	5	6	3	4	6
200	Nam	1	5	3	4	3	4	6	5	5	6	5	6	5	3	4	6	5	4	5	6	4	7	5	2	6	5	5	6	5	6	3	3	5	6	5	5	4	4	5	4	5	6	5	3	3	4	5	5
201	Nữ	0	5	5	3	3	6	5	7	7	6	7	5	4	3	6	2	2	2	6	6	6	6	6	4	4	5	7	5	7	7	7	7	7	4	7	7	7	7	5	6	6	7	7	3	2	5	2	6
202	Nữ	0	5	3	4	6	6	6	6	6	6	6	6	5	5	5	3	3	2	4	3	4	5	5	4	3	5	4	5	3	4	4	4	4	3	5	2	5	3	6	3	6	6	5	4	7	7	6	3
203	Nữ	0	5	5	4	5	4	4	6	6	6	6	5	5	5	6	3	3	3	6	6	6	6	6	6	5	6	6	5	6	6	6	6	7	6	6	6	7	6	6	4	6	6	7	5	6	5	6	5
204	Nữ	0	7	5	6	7	5	6	7	6	6	6	5	5	5	4	5	6	5	6	5	6	4	6	6	5	6	6	5	5	6	6	6	6	7	7	5	7	6	6	4	5	6	6	6	6	6	6	7
205	Nam	1	7	6	6	6	7	7	6	6	7	7	6	6	6	7	4	4	3	6	7	7	6	6	5	4	7	7	5	7	7	6	6	5	5	6	4	6	6	6	1	6	2	6	5	6	6	6	2
206	Nữ	0	2	2	2	2	4	6	5	6	6	5	5	5	6	6	4	5	3	6	6	5	6	6	6	6	7	7	5	7	7	7	7	7	5	7	6	6	7	6	4	4	6	6	6	6	6	6	6
207	Nam	1	6	5	6	3	7	6	6	7	7	7	6	6	6	7	3	3	2	7	7	7	7	7	5	4	6	7	7	5	6	6	7	7	7	7	5	6	6	5	6	7	7	7	7	6	6	7	7
208	Nữ	0	5	5	6	6	6	4	6	7	6	6	7	6	5	6	4	5	5	6	6	6	7	7	5	5	6	6	5	6	6	6	6	6	6	5	7	5	6	6	4	5	6	7	6	7	7	7	6
209	Nữ	0	6	4	6	5	5	7	6	6	5	6	6	5	4	5	4	4	1	4	5	3	5	5	4	6	5	4	4	5	5	6	6	6	6	5	4	7	6	7	5	5	7	6	6	7	7	6	3
210	Nữ	0	6	4	3	6	2	5	7	7	7	7	5	6	2	6	1	1	1	6	5	6	7	7	3	7	5	7	5	7	7	7	7	6	7	7	6	4	6	6	3	5	6	6	6	5	5	5	6
211	Nam	1	6	3	5	5	6	7	6	6	7	7	5	5	5	3	5	6	2	7	7	7	7	7	7	7	7	7	4	3	3	5	5	6	6	6	6	6	6	2	2	3	2	6	4	4	6	2	2
212	Nam	1	5	5	4	6	5	7	6	5	6	6	5	5	6	6	5	7	4	6	5	7	5	6	6	6	6	6	5	6	7	5	7	5	5	6	4	6	6	6	5	5	4	5	6	5	5	6	5
213	Nữ	0	5	3	4	3	6	6	5	7	7	5	5	4	5	6	2	3	4	6	6	4	7	5	3	5	7	5	6	7	5	4	6	6	5	7	4	5	6	4	4	5	5	7	7	6	5	5	3
214	Nữ	0	6	4	7	6	7	4	7	7	7	7	6	5	7	6	7	6	1	7	7	7	7	7	4	3	7	7	2	6	7	5	5	7	5	7	4	7	7	6	6	6	5	6	6	6	6	4	2
215	Nam	1	7	7	7	5	6	6	7	6	5	6	7	6	6	5	7	6	7	6	7	6	5	5	7	6	6	7	6	6	7	5	7	7	6	6	7	6	7	7	7	7	7	7	7	7	7	7	7
216	Nữ	0	6	5	4	7	6	6	6	7	6	7	5	6	7	6	5	7	2	6	5	4	6	7	6	3	7	7	5	7	7	7	7	7	7	5	4	7	7	7	2	4	7	7	7	2	2	2	1
217	Nữ	0	6	3	2	2	7	7	7	7	7	7	6	4	5	6	2	2	2	5	5	6	5	6	6	5	7	7	2	6	3	5	5	6	6	5	7	7	6	7	7	7	7	6	6	6	7	6	3
218	Nữ	0	6	3	2	4	6	2	5	5	4	6	6	6	5	5	4	4	4	6	6	6	6	6	5	5	7	7	5	6	7	6	7	6	5	5	3	3	6	6	1	4	7	6	6	7	6	3	5
219	Nam	1	5	3	5	4	5	5	5	6	5	5	5	5	5	5	4	5	4	5	5	5	5	5	5	3	3	5	3	5	5	3	5	5	3	5	5	3	3	3	2	5	3	3	5	5	3	3	1
220	Nam	1	2	1	5	3	7	5	6	6	6	6	6	6	5	6	6	5	5	6	5	6	7	7	5	4	6	5	5	6	4	6	5	3	3	5	2	5	4	6	2	4	2	6	4	2	2	1	5
221	Nữ	0	7	3	4	2	5	2	5	7	7	5	6	6	4	5	4	2	2	7	7	6	6	6	6	6	6	4	6	6	6	4	3	6	6	6	7	3	6	3	3	3	4	6	6	3	5	3	6
222	Nam	1	6	6	6	3	7	7	5	6	6	7	7	6	6	6	2	2	2	6	6	6	6	5	4	6	7	7	3	7	7	6	6	6	7	7	5	6	7	6	4	5	3	6	6	6	5	6	4
223	Nam	1	6	2	2	2	2	2	6	6	5	6	6	6	6	6	1	1	1	6	6	6	5	6	4	4	6	6	4	6	6	6	6	5	6	6	5	6	6	5	4	5	3	6	6	5	4	3	2
224	Nữ	0	7	4	6	6	7	6	7	7	7	6	5	6	5	7	3	3	2	7	6	6	7	7	6	5	5	6	7	6	6	5	7	6	6	7	6	5	4	7	7	5	6	7	7	6	6	6	6
225	Nữ	0	5	5	6	7	7	5	6	6	6	6	4	5	5	6	6	6	6	5	6	5	6	5	5	5	5	6	5	5	5	5	5	6	5	6	7	7	6	5	6	7	5	6	5	6	6	6	6
226	Nữ	0	7	7	7	7	7	7	7	7	7	7	7	7	7	7	7	7	7	7	7	7	7	7	7	7	7	7	7	7	7	7	7	7	7	7	7	7	7	7	7	7	7	7	7	7	7	7	7
227	Nam	1	6	5	5	6	7	6	7	7	6	7	6	6	5	6	1	2	2	7	6	5	6	5	5	5	6	6	5	4	5	5	4	6	5	5	5	6	5	6	3	5	5	5	5	6	5	5	4
228	Nam	1	6	3	5	3	6	4	6	7	6	6	5	5	5	6	6	4	3	6	6	6	5	6	6	6	5	6	6	5	6	6	6	6	5	6	6	6	5	6	5	6	4	5	5	5	6	6	5
229	Nữ	0	7	4	4	6	5	6	6	6	7	7	6	5	5	6	2	2	2	7	6	6	6	6	5	5	7	7	6	6	5	5	6	7	6	6	5	6	5	5	4	4	5	6	6	6	6	5	4
230	Nữ	0	6	6	6	6	6	6	6	6	6	6	6	6	6	6	6	6	6	6	6	6	6	6	6	6	6	6	6	6	6	6	6	6	6	6	6	6	6	6	6	6	6	6	6	6	6	6	6
231	Nữ	0	4	5	5	4	6	6	7	7	7	7	7	7	7	7	6	7	7	7	7	7	7	7	7	7	7	7	7	7	7	7	7	6	6	6	6	6	6	6	6	6	6	6	6	6	6	6	6
232	Nam	1	6	6	6	6	6	6	6	6	6	6	6	6	6	6	2	2	2	6	6	6	6	6	6	6	6	6	6	6	6	6	6	6	6	6	6	6	6	6	6	6	6	6	6	6	6	6	6
233	Nữ	0	4	4	3	5	5	4	5	5	5	6	5	5	4	5	3	3	3	5	4	5	5	5	4	5	5	5	5	6	6	6	6	6	5	6	4	5	5	5	3	5	4	5	4	4	4	4	4
234	Nữ	0	6	2	2	6	7	6	6	6	6	6	7	6	6	7	1	1	1	5	6	6	6	6	6	6	5	6	6	7	6	6	7	6	6	7	6	6	5	6	2	4	3	6	7	6	5	6	2
235	Nữ	0	3	4	4	3	3	4	3	2	3	1	3	4	3	4	5	4	5	4	3	3	3	3	4	4	1	1	3	2	3	3	4	3	4	3	4	4	4	4	5	5	5	3	4	4	3	4	5
236	Nữ	0	4	3	3	4	7	6	5	7	6	7	5	4	4	5	1	1	1	7	6	5	6	7	4	5	7	7	4	7	7	7	7	7	7	7	5	5	7	7	7	7	7	7	6	4	6	4	3
237	Nam	1	6	5	5	6	5	6	6	6	5	6	6	7	5	6	7	6	5	5	4	6	5	5	6	7	5	6	6	7	6	6	7	6	5	7	5	6	7	6	5	6	6	5	6	6	7	6	6
238	Nữ	0	6	5	7	4	7	6	7	6	6	7	7	6	7	5	3	3	4	6	6	4	6	6	5	7	6	6	5	7	6	5	6	6	6	5	4	6	7	6	7	5	6	6	7	5	5	6	7
239	Nữ	0	5	1	5	2	7	6	7	7	7	7	4	4	4	5	1	3	1	7	6	5	6	7	3	7	7	7	6	7	3	6	7	3	3	6	4	6	7	2	1	2	7	2	7	3	6	3	1
240	Nữ	0	4	2	5	6	7	7	3	6	4	6	5	5	4	3	4	5	2	6	6	6	6	6	3	3	6	7	5	4	4	3	3	6	7	7	5	3	3	6	2	3	5	2	6	7	7	3	1
241	Nam	1	6	2	5	2	5	3	6	6	6	7	6	6	5	7	1	1	1	7	7	7	7	7	6	7	7	7	5	3	6	6	6	2	2	2	2	2	2	4	1	5	6	6	6	6	3	1	5
242	Nữ	0	5	5	4	4	5	5	6	7	6	7	6	6	6	7	2	2	1	6	6	6	7	6	5	6	6	6	5	7	7	7	7	6	6	6	5	7	7	6	6	5	7	7	6	5	5	4	4
243	Nữ	0	6	3	3	6	3	3	7	7	6	7	6	5	3	7	5	3	3	5	6	6	4	6	5	5	7	7	6	4	4	6	5	7	4	7	4	6	6	5	7	4	4	6	3	4	4	4	4
244	Nữ	0	2	1	6	2	5	2	5	5	4	4	5	4	5	5	4	5	4	6	5	5	4	4	5	4	6	6	4	4	5	5	5	6	3	3	5	4	4	5	4	5	4	5	4	6	4	5	4
245	Nam	1	7	5	6	6	7	7	7	7	7	7	5	2	2	1	6	7	7	6	6	5	7	7	5	7	7	7	5	5	2	5	7	3	4	1	1	5	2	5	1	1	5	7	2	7	6	7	1
246	Nữ	0	7	5	7	6	7	7	6	7	7	7	6	6	6	6	4	4	4	6	6	6	6	6	5	5	7	7	7	6	7	7	7	7	5	6	5	7	6	6	5	5	6	7	6	6	7	6	5
247	Nữ	0	6	5	5	5	7	4	6	7	6	7	6	6	5	7	3	3	3	6	6	6	6	6	6	6	6	6	6	7	7	7	7	7	7	7	5	6	7	7	5	5	7	7	7	7	7	7	7
248	Nữ	0	7	5	6	7	6	7	7	6	5	6	7	7	6	7	4	5	4	7	6	6	5	7	6	6	7	4	3	5	6	6	5	7	5	6	5	6	7	6	4	5	7	6	7	7	5	6	7
249	Nữ	0	5	5	5	6	7	7	6	7	7	7	6	6	5	5	4	4	1	7	7	7	7	7	7	6	7	7	5	5	5	6	6	7	7	7	6	7	6	7	6	6	6	7	7	7	7	7	7
250	Nữ	0	5	6	5	5	6	6	6	6	6	6	7	6	6	5	1	2	3	5	5	5	6	6	6	6	6	6	5	6	6	6	6	5	6	6	5	6	5	5	4	6	6	6	5	6	6	6	5
251	Nam	1	6	3	5	3	5	6	5	5	5	5	5	6	5	4	6	5	4	5	6	5	4	3	4	3	6	2	6	5	3	4	5	5	6	3	4	5	5	6	4	5	6	5	4	7	6	7	4
252	Nữ	0	5	3	4	6	5	4	5	6	6	5	4	6	6	5	2	4	2	7	6	6	6	5	6	6	4	6	4	6	3	4	6	6	4	4	5	3	4	5	3	4	4	5	6	3	1	1	4
253	Nữ	0	5	4	5	3	4	3	6	7	5	6	4	4	3	3	7	3	5	6	6	6	6	6	5	5	7	7	4	4	5	5	4	6	6	6	4	5	4	4	3	3	5	4	5	3	3	3	5
254	Nữ	0	5	3	3	4	5	6	7	7	7	7	4	5	4	6	4	4	3	6	6	6	6	6	5	5	5	5	4	5	6	6	6	5	5	5	5	5	5	5	5	5	5	5	5	5	6	5	5
255	Nữ	0	3	2	3	5	3	5	7	7	7	7	5	5	4	5	2	4	2	5	5	5	5	5	4	5	6	6	6	5	4	6	6	6	4	6	2	6	4	6	4	5	6	6	3	6	6	6	6
256	Nữ	0	6	5	7	3	6	7	6	7	6	5	6	5	6	5	2	3	2	7	5	7	7	7	5	6	7	7	4	4	6	6	6	6	7	5	4	5	4	6	6	5	7	7	7	5	4	5	3
257	Nữ	0	6	5	7	5	7	7	5	7	6	7	5	6	7	3	5	7	1	7	5	6	7	7	5	7	7	6	5	6	6	7	7	7	7	6	5	7	4	5	1	6	5	7	6	7	7	7	2
258	Nữ	0	6	5	5	4	6	6	5	7	5	6	6	5	4	5	4	4	5	5	5	4	5	5	4	4	6	6	4	5	5	5	6	6	6	6	4	7	5	5	4	5	5	5	6	5	4	3	5
259	Nữ	0	6	4	5	3	5	2	6	7	6	6	5	6	6	7	2	3	3	6	6	4	7	7	5	5	7	7	5	4	4	6	6	6	5	5	4	6	4	6	3	5	3	3	4	6	6	3	4
260	Nữ	0	4	3	5	6	6	7	4	5	4	5	6	6	4	5	3	6	4	3	4	3	5	6	6	4	5	5	2	6	6	7	5	5	3	3	4	6	5	4	3	4	5	4	6	6	7	4	3
261	Nữ	0	2	2	3	3	4	3	4	7	6	5	4	4	4	5	3	2	2	5	6	5	6	6	4	4	6	7	5	7	5	6	6	5	3	6	7	6	5	4	5	5	6	7	6	4	5	2	4
262	Nữ	0	5	4	6	3	5	7	7	6	7	6	5	4	5	3	4	4	4	5	6	6	5	5	4	3	7	2	3	5	4	5	6	4	6	5	2	4	5	4	1	4	4	6	3	5	6	4	5
263	Nữ	0	7	4	3	4	3	5	7	7	7	6	7	7	7	7	3	2	2	7	7	7	7	7	7	7	7	7	7	7	7	7	7	7	7	7	6	7	6	6	4	5	7	7	4	5	6	5	5
264	Nữ	0	3	3	5	3	4	3	6	6	6	6	4	3	3	5	3	5	3	5	5	5	5	5	5	3	5	6	4	3	5	4	5	5	5	6	4	5	3	5	3	3	5	5	6	6	6	6	3
265	Nữ	0	5	4	6	7	6	6	6	6	6	6	6	6	6	6	6	5	4	5	5	5	5	5	5	5	5	5	5	5	5	5	5	5	5	5	5	5	5	6	5	5	5	5	5	5	5	5	5
266	Nữ	0	6	4	5	3	7	3	6	7	6	5	5	4	4	4	5	6	4	7	7	6	5	6	4	6	6	7	6	5	3	5	5	7	5	6	3	6	4	2	2	4	7	5	4	3	5	4	5
267	Nữ	0	2	1	3	5	2	1	6	7	6	6	7	5	6	4	3	4	2	6	6	5	6	6	4	5	6	7	6	5	6	6	6	4	7	6	5	7	5	4	2	5	5	6	6	6	5	4	7
268	Nữ	0	6	4	6	4	6	6	6	7	7	6	4	5	5	5	1	1	1	6	6	6	6	6	6	6	6	6	2	6	6	6	6	4	6	6	4	6	6	6	4	4	6	6	5	6	6	6	5
269	Nữ	0	4	2	2	4	4	3	6	6	7	7	6	6	6	6	2	2	1	6	6	6	6	6	6	6	5	6	4	6	6	6	6	3	6	6	4	6	6	5	3	6	6	5	4	3	4	3	4
270	Nam	1	1	4	2	4	2	5	2	1	2	2	1	2	2	2	4	4	4	1	1	1	1	1	1	1	2	1	1	2	1	1	1	2	2	2	2	1	2	1	4	2	1	1	1	1	1	2	1
271	Nữ	0	3	2	5	3	6	5	6	6	6	5	4	5	5	6	2	4	3	5	5	5	6	6	5	4	5	5	4	6	5	6	6	5	6	5	4	5	4	5	5	5	4	5	3	5	4	5	4
272	Nữ	0	7	4	7	7	4	6	6	7	6	7	4	3	3	2	2	3	1	5	4	4	4	4	3	5	5	7	3	6	5	5	3	6	2	7	4	5	4	3	2	3	3	6	4	3	4	1	3
273	Nữ	0	6	2	6	2	6	6	6	2	6	6	6	6	6	2	3	6	6	6	6	6	6	2	6	2	6	6	2	2	2	2	6	6	6	6	6	6	6	6	6	6	6	6	6	6	6	6	6
274	Nữ	0	2	3	3	5	5	7	6	7	6	7	6	4	6	7	2	2	4	5	6	6	6	6	6	4	7	7	3	6	7	7	7	7	7	7	7	7	7	6	6	4	7	7	7	7	7	7	7
275	Nữ	0	3	4	7	3	7	7	5	6	7	6	4	5	4	5	3	5	2	5	5	6	6	6	5	6	6	6	6	6	7	7	6	5	5	5	5	4	6	6	5	5	5	4	4	6	5	6	5
276	Nữ	0	7	7	7	7	7	7	7	7	7	7	7	7	7	7	7	7	7	7	7	7	7	7	7	7	7	7	7	7	7	7	7	7	7	7	7	7	7	7	7	7	7	7	7	7	7	7	7
277	Nữ	0	7	4	7	5	7	7	7	7	7	7	7	7	5	4	4	5	6	5	4	6	5	7	5	6	5	7	5	6	6	6	5	6	5	5	4	3	6	6	6	5	7	5	7	5	6	6	7
278	Nam	1	6	3	5	3	4	3	5	7	4	7	7	3	6	4	1	1	1	7	4	5	5	7	7	7	7	7	3	7	6	6	7	7	5	5	3	7	6	5	3	6	7	7	7	7	3	3	3
279	Nữ	0	7	5	4	7	4	4	7	7	7	7	6	4	4	4	5	5	3	7	6	6	5	6	4	6	5	5	4	6	7	7	7	6	6	5	6	5	6	6	5	6	6	5	6	4	5	5	6
280	Nữ	0	5	7	5	4	7	7	7	7	7	7	5	7	7	6	4	4	2	7	6	6	7	7	4	4	7	7	4	7	7	7	7	7	7	7	4	6	6	7	3	6	7	5	4	6	7	7	4
281	Nữ	0	5	5	6	5	6	6	6	6	6	6	5	6	6	5	3	4	3	5	5	5	5	5	6	5	5	5	5	6	6	5	5	6	6	6	6	6	6	5	4	5	6	6	6	6	6	6	6
282	Nữ	0	6	6	6	7	5	5	6	7	6	7	6	6	7	5	1	1	1	7	7	7	7	7	6	7	7	5	6	6	6	5	6	5	7	7	5	7	6	6	1	5	6	6	5	6	6	6	5
283	Nữ	0	5	3	6	4	6	4	6	6	5	6	4	4	4	5	3	5	4	5	5	4	4	5	3	4	5	6	6	4	4	5	6	6	5	6	5	6	6	5	4	4	6	6	5	4	5	5	4
284	Nữ	0	7	7	7	6	6	6	6	6	6	6	6	6	6	7	6	1	1	6	6	6	6	6	6	6	6	6	6	6	6	6	6	6	6	6	6	6	6	6	6	6	7	6	6	6	6	6	6
285	Nữ	0	6	4	5	5	6	6	7	7	7	6	6	6	6	7	3	3	3	7	7	7	7	7	4	4	7	7	7	7	7	7	7	6	6	6	4	7	6	6	6	6	4	4	4	4	5	4	7
286	Nữ	0	7	6	7	7	5	6	7	7	7	7	7	7	7	7	1	1	1	6	6	7	7	7	7	6	6	6	5	7	7	7	7	7	7	7	2	7	7	7	2	6	7	6	6	6	7	6	7
287	Nữ	0	5	3	3	4	7	7	6	6	7	7	3	4	5	7	3	3	2	5	6	6	6	5	4	5	6	5	3	6	4	6	6	4	5	6	5	7	6	5	5	5	6	5	7	5	7	5	5
288	Nữ	0	5	4	5	6	6	6	6	6	6	7	5	4	7	6	3	3	3	5	3	3	5	5	1	5	7	7	3	7	7	7	7	5	7	6	7	7	7	5	1	5	7	7	7	5	6	7	1
289	Nữ	0	3	3	7	5	5	2	2	7	4	7	7	5	4	3	2	3	2	5	6	5	6	3	3	3	2	7	5	4	5	7	7	6	6	6	4	5	5	3	2	2	4	6	3	7	7	7	3
290	Nữ	0	6	5	6	7	6	7	5	6	6	6	6	5	6	4	6	6	6	6	6	4	5	6	3	3	6	7	3	4	5	6	6	7	7	6	3	5	5	4	2	3	3	5	5	4	6	6	2
291	Nữ	0	2	6	3	3	4	6	5	7	6	6	7	6	5	7	2	2	2	6	6	3	6	6	4	5	5	3	3	6	6	6	6	5	3	5	5	6	7	5	6	7	6	4	6	5	5	4	5
292	Nam	1	6	7	6	6	7	7	6	6	6	7	6	5	6	6	2	4	2	5	6	5	6	6	5	5	6	6	5	4	6	5	5	7	5	6	5	6	5	7	5	7	5	7	6	6	7	6	6
293	Nữ	0	6	5	6	5	7	6	6	6	7	7	6	6	6	6	5	4	5	5	6	7	6	6	7	7	6	6	6	6	6	6	6	7	7	7	6	6	6	6	7	4	7	7	7	6	6	6	7
294	Nữ	0	6	3	5	5	6	6	7	7	5	6	5	5	4	6	2	3	2	5	5	6	5	7	4	5	6	6	3	6	3	5	4	6	7	5	4	6	6	6	5	6	4	6	7	6	5	5	5
295	Nữ	0	7	4	6	4	6	5	6	7	6	6	4	4	5	6	2	2	2	6	6	6	6	6	4	4	6	7	5	4	4	4	4	6	7	7	4	6	5	5	4	5	4	5	5	6	6	6	5
296	Nam	1	3	1	7	5	5	7	6	7	7	7	5	4	3	4	1	1	1	5	6	6	4	5	3	6	7	7	4	2	5	5	2	4	3	6	6	6	1	6	1	1	7	7	7	7	5	3	1
297	Nữ	0	3	4	2	5	6	6	7	7	7	7	7	7	7	7	1	1	1	7	7	7	7	7	7	7	5	6	6	6	6	6	6	4	5	5	5	5	5	5	5	5	5	5	6	6	6	6	6
298	Nữ	0	5	3	5	6	6	6	6	7	5	7	3	3	4	3	5	3	3	5	5	4	2	2	3	3	5	6	6	4	5	5	6	6	6	6	6	6	6	6	6	6	6	6	6	6	6	6	6
299	Nữ	0	3	2	4	6	6	5	6	6	5	7	6	5	4	7	1	1	1	6	5	5	6	5	4	4	6	6	5	6	6	5	5	5	6	6	5	4	6	4	5	5	3	4	6	5	5	3	5
300	Nữ	0	4	5	4	5	4	5	5	6	5	4	5	4	6	4	5	5	5	6	4	6	5	5	4	6	6	5	5	5	5	4	5	6	4	6	5	6	5	5	5	5	4	4	6	4	5	5	6
301	Nam	1	5	5	5	6	6	5	5	5	4	6	5	5	5	5	4	4	4	5	5	4	4	5	5	5	5	5	4	4	5	5	5	4	5	4	4	5	4	5	4	5	5	5	5	4	5	4	5
302	Nữ	0	6	5	4	4	6	6	5	5	4	5	4	5	5	4	5	6	5	5	4	6	5	6	5	6	6	5	5	6	5	6	5	6	5	5	6	5	5	6	5	5	4	6	5	6	5	5	6
303	Nữ	0	6	6	7	7	7	6	6	6	5	6	6	7	6	6	7	5	5	6	6	6	5	5	6	5	6	6	6	5	6	5	5	6	6	5	4	6	5	5	4	6	6	7	7	6	7	7	6
304	Nữ	0	3	5	5	5	6	5	6	6	6	6	5	5	4	4	4	4	4	5	4	4	4	5	4	3	6	6	5	6	6	5	6	5	5	7	5	6	5	5	4	4	6	6	5	5	5	6	5
305	Nam	1	6	3	3	4	4	6	5	6	5	6	6	7	6	6	6	6	6	6	6	6	6	6	5	7	6	7	6	6	5	5	6	5	6	5	6	5	6	5	6	5	6	6	5	5	6	5	6
306	Nữ	0	5	4	3	7	5	7	4	5	7	7	5	5	5	4	5	5	5	6	6	6	5	6	5	6	7	7	7	5	6	6	7	7	7	7	5	6	5	7	6	7	7	5	4	6	5	5	7
307	Nữ	0	5	4	5	5	6	6	7	7	6	6	4	5	4	4	3	5	5	4	5	5	5	6	6	4	4	6	3	4	6	7	5	4	7	7	3	3	4	5	2	4	6	5	6	6	4	4	3
308	Nữ	0	5	4	6	6	6	1	6	6	6	7	4	3	5	6	2	2	2	6	6	5	6	6	5	5	6	7	6	7	5	6	4	7	7	7	7	7	7	5	3	5	4	4	6	3	4	4	3
309	Nữ	0	5	7	6	5	6	6	6	6	6	7	5	4	5	5	3	3	3	6	6	5	6	6	5	5	6	7	3	5	5	5	5	5	6	5	5	5	5	5	5	6	4	5	4	7	6	5	4
310	Nữ	0	5	5	3	6	5	4	6	7	6	7	5	4	5	6	1	4	1	6	5	5	4	5	3	6	6	7	5	6	7	7	6	6	7	6	6	5	6	6	5	6	6	5	2	4	5	5	4
311	Nữ	0	5	3	6	4	5	7	7	7	7	7	3	3	3	3	3	5	5	3	3	3	3	3	4	4	6	7	4	4	7	7	7	7	5	5	3	6	5	5	4	5	5	6	3	6	5	6	5
312	Nữ	0	6	5	5	7	7	5	6	6	6	5	6	6	5	5	5	6	5	6	5	6	6	5	6	6	6	5	5	6	6	5	5	6	5	6	5	5	5	6	6	5	5	5	5	6	5	5	6
313	Nữ	0	7	2	3	4	6	7	5	7	7	7	6	6	7	5	6	2	3	7	7	7	5	7	3	3	7	7	1	7	5	4	3	7	7	4	4	5	4	7	1	3	5	6	7	2	7	2	1
314	Nữ	0	5	4	3	4	4	4	5	5	4	5	5	5	4	3	3	3	3	3	3	4	4	4	4	3	5	5	4	4	5	4	5	4	4	5	3	4	4	4	3	3	4	4	5	5	5	4	5
315	Nữ	0	4	2	1	4	5	5	2	6	5	4	6	6	4	2	4	4	4	6	7	6	6	6	3	3	6	6	6	2	6	6	6	1	1	1	3	6	2	4	1	2	7	7	7	7	7	7	7
316	Nữ	0	4	5	3	3	5	5	5	5	5	5	5	5	5	5	5	5	5	5	5	5	5	5	5	5	5	5	5	5	5	5	5	5	5	5	5	5	5	5	5	5	5	5	5	5	5	5	5
317	Nữ	0	3	4	5	2	6	5	6	6	6	7	5	4	4	6	4	3	4	7	7	7	6	7	4	5	6	7	6	5	2	6	6	6	6	6	5	5	5	4	4	4	5	6	3	4	4	4	4
318	Nữ	0	7	6	6	5	5	6	6	7	7	7	7	6	7	6	5	6	2	7	7	7	7	7	7	7	7	7	3	6	7	7	7	7	7	7	5	7	6	6	4	4	6	6	6	6	6	6	6
319	Nam	1	6	5	7	6	7	6	6	6	7	6	5	5	5	5	1	2	1	5	6	6	6	5	5	6	6	6	5	6	7	6	5	7	6	7	5	6	5	6	5	5	5	6	6	7	7	6	5
320	Nữ	0	5	1	6	6	5	4	6	6	7	7	6	6	5	6	2	2	3	7	7	7	6	7	6	6	7	7	5	5	6	6	6	6	7	7	3	3	5	5	1	3	7	6	2	3	4	2	6
321	Nữ	0	3	2	5	3	7	7	7	7	7	7	7	7	3	7	7	3	1	7	7	7	7	7	7	7	7	7	7	7	7	7	7	7	7	7	3	7	7	7	5	7	7	7	7	7	7	7	3
322	Nữ	0	6	3	3	3	6	3	7	7	6	4	4	4	4	5	3	3	3	5	5	5	5	5	5	5	6	4	4	6	6	6	6	5	5	5	6	4	6	4	4	6	6	6	4	3	3	3	3
323	Nữ	0	4	4	3	4	5	5	6	7	6	6	6	4	5	4	4	5	4	6	6	6	5	6	5	6	6	6	4	3	3	4	5	4	4	6	3	4	6	7	5	5	5	6	4	7	7	7	3
324	Nữ	0	3	2	1	3	5	5	7	7	7	7	6	7	7	6	4	3	2	7	7	7	7	7	7	7	7	7	7	7	7	7	7	7	7	7	5	7	7	7	4	5	7	6	4	7	7	5	6
325	Nam	1	7	4	4	4	7	5	7	7	6	7	6	6	4	6	5	5	3	6	5	6	6	7	6	6	7	7	4	7	7	6	6	6	4	6	4	6	5	6	5	7	6	5	6	6	5	6	4
326	Nữ	0	5	2	3	7	7	6	7	7	7	7	7	4	4	3	2	2	2	6	5	4	6	7	6	6	7	7	6	4	5	4	6	6	6	3	3	7	4	3	1	4	5	5	6	5	4	3	2
327	Nữ	0	6	4	4	5	3	6	6	6	6	6	5	5	5	4	4	4	4	6	6	5	5	6	4	4	7	6	7	6	6	6	6	5	6	6	5	6	6	4	4	4	4	4	4	6	5	5	4
328	Nữ	0	7	5	5	6	7	7	7	7	7	7	6	7	7	6	4	3	3	6	6	6	7	7	6	7	6	7	6	7	7	6	7	7	6	5	7	6	7	7	5	6	6	7	6	7	7	7	6
329	Nữ	0	7	3	3	3	7	5	7	7	7	7	7	5	4	4	4	7	6	7	7	7	7	7	5	5	6	5	7	6	7	7	7	6	7	7	4	4	4	5	1	4	5	5	7	7	7	5	5
330	Nữ	0	7	5	6	1	7	7	6	7	4	7	5	7	7	5	6	7	4	7	6	7	5	7	5	5	5	7	7	7	5	6	6	4	4	6	7	7	5	7	3	5	5	7	7	6	6	7	7
331	Nam	1	5	4	4	4	5	5	5	5	5	5	4	4	4	3	3	4	3	4	4	4	4	4	4	4	3	3	3	3	3	3	3	4	4	4	4	4	4	4	1	3	3	3	3	3	3	3	2
332	Nữ	0	4	4	5	7	7	5	5	7	7	7	6	7	5	5	1	1	1	7	7	7	7	7	6	6	7	5	7	7	7	7	7	7	7	7	6	7	7	7	4	6	7	7	7	3	2	2	2
333	Nữ	0	6	1	2	7	3	4	6	4	6	6	5	5	5	6	6	6	6	6	5	7	7	3	3	5	5	5	3	5	7	7	7	7	3	5	5	5	4	7	5	5	5	6	3	7	7	7	5
334	Nam	1	7	6	7	5	7	6	6	5	6	7	7	4	4	6	4	4	3	6	5	6	5	5	4	4	7	7	7	5	5	6	7	7	7	7	5	6	4	7	3	6	4	7	7	4	4	4	4
335	Nữ	0	4	5	4	4	6	3	5	6	6	6	4	6	2	4	4	3	3	6	6	6	6	5	5	5	5	4	5	7	6	6	6	5	5	5	5	4	4	5	4	5	5	5	5	4	4	6	6
336	Nữ	0	5	2	5	6	4	5	6	6	5	7	6	5	6	3	4	5	3	4	5	4	3	5	4	4	5	7	6	4	3	4	5	6	4	4	2	5	4	6	2	2	5	6	3	4	6	4	2
337	Nữ	0	5	2	6	5	7	5	6	7	6	7	4	5	5	5	4	3	4	6	5	5	6	7	4	6	7	7	7	7	7	6	5	6	5	6	4	5	6	5	6	5	5	3	5	4	5	2	3
338	Nữ	0	1	1	7	4	7	1	7	7	4	7	7	5	5	4	1	4	2	7	4	7	7	7	4	4	7	7	7	7	4	7	7	7	4	7	7	7	7	7	7	7	4	7	4	4	7	4	1
339	Nữ	0	7	5	6	5	7	5	7	7	7	7	6	7	5	6	1	4	1	5	6	7	7	6	6	7	7	7	4	6	7	7	6	7	7	7	2	7	7	5	1	5	4	5	5	7	7	7	6
340	Nữ	0	6	5	6	4	7	7	7	7	7	6	6	5	7	5	4	2	2	7	7	7	6	6	5	6	7	7	6	5	6	5	5	7	7	7	7	6	6	6	5	5	7	7	7	6	6	7	5
341	Nữ	0	6	5	5	7	6	6	6	6	6	7	4	5	5	6	3	4	4	6	6	6	5	4	4	5	3	4	4	5	6	5	5	7	6	6	6	6	6	5	5	6	6	6	6	5	5	4	6
342	Nữ	0	5	5	7	5	7	7	6	7	7	6	6	5	6	4	4	4	4	6	6	6	6	6	6	4	7	7	6	4	6	7	5	5	5	5	6	5	5	4	3	3	5	5	6	4	4	4	4
343	Nữ	0	6	5	6	5	6	6	6	7	7	6	6	5	5	4	5	6	5	4	4	4	4	3	3	3	5	5	4	3	4	3	3	4	5	4	3	4	3	3	3	3	3	3	3	3	3	3	3
344	Nữ	0	7	4	5	6	5	5	6	7	5	6	4	5	3	4	4	7	5	4	5	6	5	5	6	5	6	6	4	5	6	7	4	4	5	5	6	4	4	4	3	4	5	6	6	5	5	3	5
345	Nữ	0	5	3	4	5	5	6	6	7	7	6	6	5	5	6	3	3	2	7	7	7	7	6	5	5	7	7	6	7	7	7	7	7	7	7	7	5	7	6	4	5	4	6	6	5	4	4	5
346	Nam	1	2	2	6	3	6	3	7	7	6	5	4	5	4	7	2	1	3	7	7	5	5	5	2	4	7	7	3	7	4	5	6	5	6	2	6	7	6	5	5	3	6	7	5	2	2	1	1
347	Nữ	0	7	7	7	7	7	7	7	7	7	7	5	4	4	5	2	4	4	4	3	4	5	5	5	5	7	7	7	5	4	6	5	6	7	7	5	7	5	5	1	5	6	6	6	4	5	5	6
348	Nữ	0	5	3	3	6	7	3	7	7	6	7	5	3	4	6	4	2	2	6	7	5	5	6	3	4	7	6	4	6	7	6	6	3	7	6	2	7	6	6	1	5	6	5	7	5	6	3	1
349	Nam	1	4	3	6	6	7	4	6	7	5	7	7	7	7	6	1	2	2	5	5	6	3	3	4	5	5	7	4	7	3	4	5	4	6	4	7	5	6	4	2	7	7	7	3	7	7	5	7
350	Nữ	0	3	2	2	2	4	5	3	6	6	6	5	4	6	6	4	5	2	6	6	6	7	6	6	5	4	6	5	6	6	6	5	6	5	5	6	6	4	5	4	6	2	6	5	5	6	3	5
351	Nam	1	7	5	3	3	4	4	7	7	7	6	5	5	5	6	1	1	1	7	6	7	7	7	4	7	2	6	5	6	5	7	7	7	7	7	6	4	6	4	1	5	4	7	5	4	7	5	3
352	Nữ	0	4	5	7	3	4	5	7	7	7	7	6	4	5	6	1	1	1	7	6	7	6	7	7	6	6	6	5	7	7	7	7	7	5	7	5	7	6	6	6	7	5	4	4	7	4	4	4
353	Nam	1	7	4	7	6	6	7	7	7	4	7	4	5	6	7	1	4	2	7	6	7	7	7	3	4	7	7	5	7	7	7	6	7	7	6	6	5	7	6	5	5	5	4	5	4	4	5	4
354	Nữ	0	7	6	7	6	7	7	7	7	7	7	6	6	6	7	1	1	1	7	6	7	7	7	7	7	7	7	3	5	7	7	7	7	7	7	7	7	7	7	7	7	5	7	7	7	7	7	6
355	Nữ	0	7	4	4	4	5	4	7	6	4	4	4	4	7	5	2	3	3	7	6	6	6	6	6	6	7	7	7	7	7	7	7	4	4	4	4	4	4	6	5	4	2	7	3	4	6	4	7
356	Nữ	0	5	5	5	5	5	5	5	5	4	5	5	5	5	4	4	5	5	5	5	5	5	5	5	5	5	5	5	5	5	5	5	5	5	5	5	5	5	5	5	5	5	5	5	5	5	5	5
357	Nữ	0	6	5	3	5	5	6	6	6	6	6	6	6	6	6	3	5	4	5	6	6	6	6	4	6	6	4	4	6	6	6	6	6	6	6	4	6	4	6	6	6	6	6	6	6	6	6	4
358	Nữ	0	6	6	6	6	6	6	6	6	6	6	6	5	5	4	6	7	4	4	5	6	7	6	5	4	4	5	3	5	5	6	7	7	5	6	4	5	6	6	6	5	5	6	5	6	5	6	5
359	Nữ	0	6	5	5	5	5	5	5	5	5	6	5	5	4	4	4	3	3	4	5	5	5	5	4	5	5	5	3	4	5	5	5	5	5	5	5	4	4	5	5	5	5	4	5	5	5	5	3
360	Nữ	0	6	5	5	7	5	6	6	5	5	6	5	6	4	6	5	5	7	5	6	6	5	7	5	6	5	6	6	5	6	5	6	5	6	5	6	6	7	5	6	5	6	5	5	5	5	6	5
361	Nữ	0	3	3	5	3	7	5	6	7	6	5	4	4	4	6	3	3	3	6	5	5	5	5	6	4	7	4	6	7	5	6	6	6	6	6	5	6	5	5	6	6	3	5	5	4	6	3	4
362	Nữ	0	5	2	5	4	2	6	6	7	5	7	7	5	4	3	3	5	1	6	6	5	5	6	3	5	7	7	5	4	6	5	5	3	4	4	2	2	2	3	1	1	5	6	5	4	5	4	5
363	Nữ	0	7	3	3	5	6	7	6	7	6	6	6	5	6	6	1	1	1	6	6	6	7	6	5	5	6	6	3	6	7	7	7	7	7	7	7	7	7	4	5	5	6	6	6	6	5	6	6
364	Nữ	0	5	3	2	6	6	4	5	7	6	7	4	5	5	5	2	2	1	5	4	5	5	4	3	5	5	5	5	6	7	7	6	4	4	5	6	4	6	3	3	4	6	6	6	4	4	3	3
365	Nữ	0	3	3	5	5	7	7	4	6	5	7	4	4	5	7	1	1	1	7	7	7	7	7	7	5	7	7	7	7	5	7	7	7	7	7	4	4	7	7	4	5	7	7	7	7	7	7	4
366	Nữ	0	3	4	7	6	7	7	7	7	7	7	3	3	3	5	3	3	3	7	7	7	7	7	5	7	7	7	4	6	6	6	6	7	4	6	2	6	6	6	6	6	4	6	6	6	6	2	2
367	Nữ	0	6	5	5	5	5	5	6	6	6	7	6	6	5	7	7	7	7	6	6	6	6	6	6	6	6	6	7	7	7	7	7	7	7	7	7	7	7	7	7	7	7	7	7	7	7	7	7
368	Nữ	0	4	3	5	4	6	5	4	5	4	6	3	4	4	4	3	5	4	4	5	4	4	4	4	4	4	4	4	4	4	4	4	4	5	5	4	4	4	4	3	4	4	5	4	4	4	4	4
369	Nữ	0	3	3	3	2	6	3	7	7	7	6	6	5	6	7	2	3	2	6	6	6	6	6	5	5	7	7	5	7	7	6	6	7	7	7	4	5	5	6	3	6	6	2	7	2	2	2	2
370	Nam	1	7	5	6	4	5	6	7	7	6	6	7	7	7	7	7	7	7	7	5	6	4	5	5	6	6	7	7	5	6	7	4	7	7	7	5	6	6	4	3	5	2	5	6	7	7	7	6
371	Nữ	0	6	5	5	7	5	6	6	6	6	6	5	7	7	7	2	2	2	6	6	6	6	7	7	6	6	6	6	7	7	7	7	7	7	7	7	7	7	6	7	7	6	6	7	7	6	6	7
372	Nữ	0	5	3	3	6	6	6	5	5	6	6	5	5	4	5	3	3	3	4	4	5	4	5	4	4	6	6	6	4	4	4	4	5	6	6	3	3	2	4	1	3	6	6	7	5	4	5	3
373	Nữ	0	6	5	7	6	7	6	6	7	6	7	5	5	6	4	6	6	4	6	6	5	6	6	5	5	5	6	7	6	6	5	6	5	6	6	5	7	6	6	7	6	5	6	7	7	6	6	6
374	Nữ	0	7	4	7	5	7	4	5	4	3	6	7	7	5	5	5	4	1	6	5	6	7	6	5	6	6	4	5	7	7	7	5	7	7	5	7	7	6	7	5	5	7	7	6	7	5	4	7
375	Nam	1	5	6	7	5	6	6	6	7	6	7	6	6	6	5	3	4	3	6	7	7	6	7	6	6	7	7	5	5	6	4	5	6	5	6	4	6	5	5	4	5	5	6	6	6	5	4	5
376	Nam	1	5	5	5	3	6	5	6	7	6	7	6	6	4	5	2	2	2	6	5	5	6	5	5	5	6	6	5	5	5	5	5	6	6	6	5	5	5	3	3	5	6	5	4	6	6	6	4
377	Nữ	0	5	2	5	1	5	6	7	7	7	7	7	7	7	7	1	1	1	7	7	7	7	7	5	7	5	7	7	6	7	7	7	7	7	4	7	4	7	3	1	3	6	6	1	7	7	1	1
378	Nữ	0	5	5	6	7	6	6	5	5	5	6	5	5	4	4	4	6	4	6	4	6	5	6	4	4	6	6	5	4	5	4	5	4	4	5	4	4	4	5	3	4	5	5	6	5	5	4	4
379	Nam	1	7	5	6	6	6	7	6	6	6	6	6	6	6	5	3	6	3	6	6	6	6	6	6	6	6	6	6	6	6	6	6	6	6	6	6	6	6	6	6	6	6	6	6	6	6	6	6
380	Nữ	0	7	3	4	5	6	5	6	7	7	7	7	5	6	7	3	1	3	7	7	6	7	5	7	7	7	5	4	7	7	7	7	7	7	7	5	5	7	5	3	7	7	7	4	5	7	7	4
381	Nữ	0	7	7	7	7	7	7	7	7	6	7	7	6	6	6	6	7	7	7	5	6	6	6	6	6	7	6	6	7	6	6	7	7	6	7	6	7	6	6	6	6	6	6	6	6	7	6	6
382	Nam	1	5	4	3	5	6	6	5	6	6	6	5	5	6	4	2	5	2	5	4	5	5	4	4	4	6	6	5	4	5	5	6	5	5	5	3	3	3	5	4	4	5	5	5	5	5	5	2
383	Nữ	0	5	3	2	3	6	4	6	6	5	6	6	4	5	6	2	2	2	6	5	5	6	5	5	4	5	6	6	6	5	6	4	4	3	6	5	6	5	5	6	6	2	4	6	6	6	6	4
384	Nữ	0	5	2	5	3	4	4	6	7	7	7	6	6	4	5	3	4	3	6	5	5	6	6	4	6	7	7	4	6	6	7	7	7	6	7	5	5	6	5	5	6	6	6	3	6	6	5	4
385	Nữ	0	6	4	4	5	6	4	7	6	7	6	5	6	4	5	1	2	3	5	4	5	6	5	5	6	7	6	6	7	5	4	5	6	4	5	6	6	5	5	6	7	6	5	5	6	6	7	7
386	Nam	1	1	4	6	5	6	5	4	6	7	6	5	6	5	4	3	4	6	6	7	6	4	4	4	3	7	7	6	4	6	6	7	6	6	6	5	6	6	6	5	5	6	6	7	7	7	7	6
387	Nữ	0	6	5	7	7	7	6	6	7	5	6	5	6	7	5	6	5	6	6	7	6	5	6	7	6	6	7	7	7	6	6	6	7	7	6	7	7	7	6	4	5	4	5	7	6	7	5	6
388	Nữ	0	3	2	4	4	3	5	5	6	4	5	6	6	6	4	4	2	2	6	6	6	6	6	5	6	4	6	7	5	6	5	5	5	6	4	6	4	5	4	2	2	2	5	3	2	2	1	2
389	Nữ	0	7	3	4	4	5	3	4	5	3	6	5	4	5	4	4	3	3	4	4	3	5	4	3	3	7	7	5	4	4	3	4	6	3	4	4	6	3	4	3	3	6	3	3	3	5	5	3
390	Nữ	0	5	5	7	7	6	6	6	6	6	6	6	6	6	6	6	6	6	6	6	6	6	6	6	6	6	6	6	6	6	6	6	6	6	6	6	6	6	6	6	6	6	6	6	6	6	6	6
391	Nữ	0	5	4	3	4	5	6	6	7	6	7	4	3	5	7	4	3	1	7	5	7	7	7	4	4	5	7	2	7	7	7	7	4	4	5	4	7	6	6	7	4	7	6	7	4	6	1	4
392	Nam	1	5	6	5	7	4	7	4	7	7	7	7	6	7	7	4	3	2	7	5	4	3	2	2	3	6	6	5	6	6	6	7	7	7	7	7	7	7	6	5	7	6	7	4	4	5	2	1
393	Nam	1	5	5	5	5	5	5	5	5	5	5	5	5	5	5	5	5	5	5	5	5	5	5	5	5	5	5	5	5	6	5	6	7	7	7	5	5	5	6	6	6	6	5	5	5	5	5	5
394	Nữ	0	7	5	5	5	7	6	6	6	6	6	6	7	6	7	2	5	6	6	5	5	6	5	6	6	6	6	7	4	7	6	6	6	7	7	7	7	6	7	6	7	4	7	7	6	5	7	6
395	Nữ	0	6	6	4	5	5	6	7	7	7	7	7	7	7	4	4	4	4	4	4	4	4	4	4	4	4	4	4	4	4	4	4	4	4	4	4	4	4	4	4	4	4	4	4	4	4	4	4
396	Nam	1	6	3	5	3	3	6	6	6	7	6	6	6	6	5	3	3	3	6	5	6	5	5	5	5	6	6	3	5	6	6	6	5	5	5	5	5	5	5	5	5	6	6	3	6	5	3	6
397	Nam	1	7	7	7	7	7	7	7	7	7	7	7	7	7	7	7	7	7	7	7	7	7	7	7	7	7	7	7	7	7	7	7	7	7	7	7	7	7	7	7	7	7	7	7	7	7	7	7
398	Nữ	0	5	4	4	6	5	5	5	6	5	6	6	5	5	6	7	7	7	6	5	6	5	5	5	4	4	4	5	5	5	4	4	7	5	6	5	5	6	6	3	5	6	6	5	6	5	6	4
399	Nữ	0	7	6	5	4	4	4	4	5	3	5	4	5	2	5	4	5	4	5	3	6	3	4	4	3	2	3	5	6	1	2	3	4	5	3	5	4	5	6	5	4	5	4	4	4	5	5	2
400	Nữ	0	5	3	4	4	6	4	6	6	6	6	5	5	5	4	5	4	5	5	5	5	4	5	4	5	4	5	5	4	5	4	5	5	4	5	4	5	5	5	4	5	4	5	6	4	5	6	4
401	Nữ	0	5	5	5	6	6	4	3	4	5	6	3	3	3	3	4	4	3	3	5	3	3	3	3	4	4	3	4	3	3	3	3	3	4	3	3	3	3	3	3	3	3	4	3	5	5	5	4
402	Nữ	0	3	2	6	3	6	5	6	7	6	6	5	4	4	5	2	3	2	6	5	4	5	6	4	4	6	6	5	4	4	5	5	3	3	5	5	5	3	4	2	3	4	4	5	5	3	2	2
403	Nam	1	6	4	7	7	7	7	6	7	6	7	6	6	6	4	2	3	2	6	6	5	6	5	5	6	7	7	5	4	6	3	3	6	6	7	6	5	2	6	1	3	4	6	6	7	7	5	4
404	Nữ	0	5	4	3	6	6	6	7	7	7	7	5	5	6	4	4	5	3	6	6	5	5	5	4	3	7	7	6	4	5	5	5	7	6	7	5	4	5	6	1	4	2	4	2	6	7	5	2
405	Nữ	0	4	7	4	2	6	6	7	7	7	7	7	7	7	7	4	1	1	6	6	6	6	6	7	4	7	2	4	4	7	7	7	7	7	7	7	7	7	7	7	7	7	7	7	7	7	7	4
406	Nữ	0	7	2	2	7	1	7	7	7	7	7	7	7	7	2	1	4	4	6	6	6	6	6	6	6	6	7	7	4	6	5	6	7	7	7	1	7	7	7	1	1	7	1	1	7	7	7	7
407	Nam	1	4	1	6	2	6	6	4	6	4	6	4	4	6	4	4	4	4	6	6	6	6	6	4	6	6	6	6	4	4	6	6	4	4	4	4	4	2	4	4	4	2	6	6	4	4	4	2
408	Nữ	0	5	3	6	4	7	4	6	6	6	6	5	6	6	6	2	2	2	5	6	6	6	6	4	6	6	7	6	7	7	7	6	6	6	6	5	6	6	4	2	2	7	7	5	6	6	6	3
409	Nữ	0	7	4	5	5	3	4	7	7	7	7	5	5	4	5	1	1	1	7	7	7	7	7	7	7	7	7	4	7	7	7	7	7	7	7	7	7	7	7	7	7	7	7	7	5	4	4	7
410	Nữ	0	3	4	6	5	6	6	6	6	7	6	6	6	5	6	2	2	2	6	6	6	5	7	6	6	6	5	6	5	7	7	7	5	5	7	5	6	6	5	4	5	4	5	5	6	4	4	4
411	Nam	1	7	5	2	2	2	5	6	7	6	5	5	6	6	4	2	2	2	6	6	5	5	6	6	4	6	5	5	5	7	4	7	7	6	6	5	5	6	5	5	5	7	5	7	5	5	5	6
412	Nữ	0	7	3	2	2	3	7	6	7	7	7	7	6	6	4	7	7	1	7	7	7	7	7	4	4	7	7	5	4	7	7	7	7	7	7	7	7	6	7	7	6	6	6	3	7	7	5	1
413	Nam	1	7	3	2	5	6	5	6	6	5	7	6	6	5	7	6	4	5	6	6	6	7	5	4	5	7	5	6	4	4	5	5	5	4	4	3	4	4	6	3	5	4	5	4	5	5	4	3
414	Nam	1	3	4	3	3	4	4	5	5	3	6	5	6	5	5	5	4	3	6	6	4	4	5	6	5	4	7	3	3	5	6	3	5	3	6	4	5	5	4	5	4	3	5	3	5	4	3	6
415	Nữ	0	6	2	3	3	3	5	5	6	5	5	4	4	4	5	2	2	2	5	5	4	4	5	2	4	5	5	5	5	6	6	6	4	5	5	5	5	5	4	2	2	6	6	6	2	2	2	5
416	Nữ	0	5	4	3	5	7	6	5	6	7	6	6	3	4	5	3	6	5	5	5	5	5	6	5	6	5	6	6	5	5	5	4	5	4	6	5	6	4	5	3	4	5	5	7	3	3	4	5
417	Nam	1	2	2	3	4	4	4	5	5	5	5	4	3	5	5	5	4	4	5	3	5	4	5	3	5	5	5	4	5	5	5	5	5	4	5	4	5	5	5	5	5	4	5	6	5	6	6	6
418	Nam	1	6	5	4	6	6	5	5	5	5	5	5	5	5	5	5	5	5	5	5	5	5	5	5	5	5	5	5	5	6	6	6	6	6	6	6	6	5	5	4	5	5	5	5	5	5	5	4
419	Nữ	0	6	4	5	7	7	6	4	5	5	5	4	6	5	5	5	5	3	5	5	6	6	5	6	6	5	5	3	5	5	5	5	5	5	5	5	6	6	5	4	5	4	6	5	5	5	6	4
420	Nữ	0	4	3	5	4	6	4	5	5	5	4	4	4	4	4	4	4	4	4	4	5	5	4	4	5	5	5	5	4	3	4	3	5	5	5	5	5	5	4	4	3	3	3	3	4	4	4	6
421	Nam	1	3	5	5	4	7	6	5	7	7	7	2	2	4	4	4	3	3	5	5	5	6	4	4	6	3	4	3	3	4	5	4	4	5	5	5	6	3	2	6	5	5	3	4	4	4	4	4
422	Nam	1	5	5	2	2	6	6	7	5	4	5	5	6	6	6	5	2	2	5	6	6	6	5	4	4	6	6	4	5	6	6	6	6	5	6	5	4	4	5	5	5	2	2	2	6	5	4	4
423	Nữ	0	3	1	2	2	4	2	7	7	7	7	6	6	6	6	1	1	1	7	7	6	6	6	5	5	5	4	5	5	5	7	7	6	6	6	6	6	6	6	6	6	6	6	6	6	6	6	4
424	Nữ	0	5	4	3	6	6	7	6	7	5	6	5	5	4	5	5	3	5	5	5	5	5	5	5	5	5	5	4	5	6	6	6	5	6	6	4	5	3	4	2	4	5	5	5	3	5	5	3
425	Nữ	0	3	3	4	5	5	5	6	7	7	7	4	4	4	6	2	2	1	5	5	5	5	5	4	5	6	6	4	6	6	6	5	6	6	6	4	6	6	5	4	4	4	4	4	4	4	4	4
426	Nữ	0	5	4	5	6	5	5	5	6	5	6	6	5	5	6	5	6	5	6	5	5	5	5	5	6	6	6	5	6	5	5	5	6	6	4	4	5	5	4	4	4	3	5	5	5	5	5	5
427	Nữ	0	6	4	5	4	6	3	5	7	7	6	7	7	6	5	4	3	2	7	7	7	6	7	6	5	7	5	5	7	7	7	7	7	7	7	3	4	6	4	1	3	7	5	7	5	6	2	2
428	Nữ	0	3	2	5	7	6	7	4	6	5	7	3	3	3	5	4	4	3	7	5	5	5	5	6	4	5	6	2	4	5	5	6	5	4	5	3	5	5	4	1	2	6	6	5	5	5	3	2
429	Nữ	0	5	6	6	5	6	6	4	6	6	6	6	5	5	6	2	3	2	5	6	6	5	5	4	5	6	5	7	6	6	7	7	2	6	5	6	7	4	7	7	5	7	6	7	6	5	3	2
430	Nữ	0	4	3	4	5	6	5	5	6	6	6	5	6	5	4	4	6	5	6	6	6	6	7	6	6	7	7	7	5	5	5	6	7	6	7	5	7	4	5	3	4	3	6	4	3	5	4	2
431	Nữ	0	6	5	4	5	7	6	6	7	7	6	6	5	5	3	7	7	1	6	6	6	4	6	5	5	7	6	6	7	6	3	3	5	4	4	5	6	5	4	3	4	5	6	6	7	7	7	5
432	Nam	1	3	2	3	1	6	3	5	7	3	5	5	6	5	7	4	2	2	7	7	6	6	7	5	7	7	6	4	3	5	6	7	7	4	4	4	6	6	4	1	1	3	6	6	1	1	1	2
433	KhÃ¡c	0	5	1	1	3	3	6	7	7	7	5	7	7	5	7	1	4	2	7	7	7	7	7	4	7	7	7	7	7	4	4	7	7	4	7	7	7	4	1	1	4	7	7	7	1	7	1	1
434	Nam	1	7	7	7	7	7	7	7	7	7	7	7	7	7	7	7	7	7	7	7	7	7	7	7	7	7	7	7	7	7	7	7	7	7	7	7	7	7	7	7	7	7	7	7	7	7	7	7
435	Nữ	0	6	4	6	6	4	6	4	5	5	7	5	6	4	6	5	5	6	6	7	6	6	6	5	7	6	5	6	6	5	6	6	5	7	6	5	6	5	6	7	6	5	5	6	6	5	6	7
436	Nam	1	6	5	4	5	6	6	5	6	5	6	7	7	6	7	5	6	3	5	6	6	7	6	5	6	6	7	6	5	5	6	6	6	7	7	5	5	6	6	7	7	5	6	6	7	7	5	6
437	Nữ	0	4	4	4	4	4	4	4	4	4	4	4	4	4	4	4	4	4	4	4	4	4	4	4	4	4	4	4	4	4	4	4	4	4	4	4	4	4	4	4	4	4	4	4	4	4	4	4
438	Nam	1	5	6	6	5	7	6	7	6	7	6	7	6	5	7	3	4	4	6	7	6	5	6	7	6	4	5	6	7	7	7	6	7	6	7	7	6	5	7	4	5	6	7	7	5	6	7	5
439	Nữ	0	5	5	5	5	5	5	5	5	5	5	5	5	5	5	5	5	5	5	5	5	5	5	5	5	5	5	5	5	5	5	5	5	5	5	5	5	5	5	5	5	5	5	5	5	5	5	5
440	Nam	1	5	4	5	4	5	4	1	4	1	3	4	4	2	4	5	3	6	4	5	5	4	5	4	5	3	4	5	4	5	5	6	4	5	5	3	5	4	4	4	4	4	4	4	5	4	4	4
441	Nữ	0	7	7	7	5	5	5	7	7	7	7	7	7	6	7	1	4	1	7	7	7	7	7	7	7	7	7	7	7	7	7	7	7	7	7	7	7	7	7	2	6	6	4	5	6	6	7	6
442	Nữ	0	6	5	5	6	6	5	7	6	7	7	7	7	6	5	5	4	4	7	6	6	5	6	5	7	7	7	5	4	4	6	5	6	7	7	6	5	5	6	5	4	5	6	6	5	5	6	5
443	Nữ	0	3	3	3	3	5	4	5	3	5	3	5	3	5	4	5	3	5	4	3	5	3	4	3	5	4	3	5	4	3	5	4	5	4	5	3	5	5	4	5	3	5	4	5	4	4	5	4
444	Nữ	0	7	6	6	6	6	6	6	7	6	7	7	7	7	6	1	1	1	7	7	7	7	7	6	7	7	7	6	7	6	6	7	7	6	6	6	7	6	6	5	5	7	7	6	7	7	7	7
445	Nam	1	6	6	6	5	6	6	6	6	6	6	6	7	6	6	2	2	2	6	6	6	6	6	6	5	5	5	5	6	6	6	7	6	6	6	6	6	6	6	6	6	6	5	6	7	6	6	5
446	Nữ	0	6	5	6	5	6	6	6	4	6	6	5	6	4	5	6	4	6	6	5	5	6	5	5	5	6	6	5	5	6	6	5	6	5	6	5	5	6	5	6	6	5	6	6	6	6	6	5
447	Nữ	0	5	4	5	5	5	4	6	6	6	6	5	5	4	5	3	3	3	5	5	5	5	5	4	4	5	5	5	5	6	5	5	6	5	6	5	5	6	4	4	4	6	6	7	6	5	5	4
448	Nữ	0	6	7	6	5	5	5	5	5	6	6	5	5	5	6	3	3	3	6	6	4	5	5	4	5	6	6	5	4	4	4	4	5	5	6	4	5	5	6	4	4	5	5	3	6	7	6	4
449	Nữ	0	7	5	6	5	6	6	5	5	5	6	6	6	4	6	7	7	3	5	6	4	6	6	6	6	7	4	6	7	3	6	7	7	7	5	7	5	6	5	6	6	5	4	6	5	7	7	6
450	Nữ	0	6	5	5	6	5	7	7	7	7	7	7	7	7	7	7	7	3	6	5	5	5	5	3	6	7	7	4	7	7	7	7	7	7	7	6	6	6	7	3	6	6	6	7	6	6	6	3
451	Nam	1	5	5	5	5	5	5	4	4	4	4	4	4	4	4	4	4	4	4	4	4	4	4	4	4	4	4	4	4	4	4	4	4	4	4	4	4	4	4	4	4	4	4	4	4	4	4	4
452	Nữ	0	5	5	4	4	5	5	7	7	7	7	7	7	7	7	7	7	7	7	7	7	7	7	7	7	7	7	7	7	7	7	7	7	7	7	7	7	7	7	7	7	7	7	7	7	7	7	7
453	Nữ	0	4	5	3	5	4	3	5	4	3	5	4	5	3	5	3	4	5	5	3	4	5	3	5	4	3	5	4	3	4	5	4	3	4	5	3	5	4	5	3	4	5	3	4	5	4	3	5
454	Nữ	0	3	4	3	4	4	3	5	4	4	4	4	3	5	4	4	5	4	4	5	4	6	5	4	5	5	4	4	5	4	3	5	4	5	4	3	5	4	5	4	3	5	3	4	5	4	5	4
455	Nữ	0	6	2	4	4	4	2	5	6	4	7	6	5	4	4	3	4	2	5	4	4	5	4	3	5	6	6	4	3	4	3	3	5	5	4	2	6	4	6	1	5	6	6	4	5	6	3	1
456	Nữ	0	5	5	5	5	5	5	5	5	5	5	5	5	5	5	5	5	5	5	5	5	5	5	5	5	5	5	5	5	5	5	5	5	5	5	5	5	5	5	5	5	5	5	5	5	5	5	5
457	Nữ	0	6	5	6	5	6	5	4	6	6	7	5	6	6	7	5	5	6	7	6	5	7	5	7	5	5	6	6	4	6	4	6	6	5	6	5	6	6	5	6	4	6	6	5	4	6	5	7
458	Nữ	0	3	2	5	5	4	2	6	7	5	6	4	5	3	5	4	2	3	7	6	6	6	6	6	6	6	7	6	7	7	7	7	7	5	7	3	5	6	3	5	6	5	5	2	3	3	2	7
459	Nữ	0	5	3	3	2	5	5	6	7	6	6	7	5	6	5	2	2	3	5	6	6	6	6	5	6	7	5	5	7	6	7	5	5	5	6	6	5	6	5	7	5	6	6	6	6	5	6	5
460	Nữ	0	6	6	4	6	6	5	6	6	5	5	5	6	6	5	5	6	5	5	4	5	5	5	4	5	5	4	5	6	5	6	5	5	6	5	5	6	4	6	5	5	5	5	4	5	5	5	6
461	Nữ	0	6	7	6	7	6	7	6	6	6	7	5	6	5	6	5	5	5	7	6	7	6	4	5	6	6	5	5	6	5	6	5	6	5	6	6	5	7	6	5	6	5	6	6	6	5	7	5
462	Nữ	0	1	1	6	5	6	6	6	6	6	6	3	3	3	5	2	4	4	5	6	4	5	6	5	5	6	4	3	6	6	6	6	4	5	6	6	4	6	3	3	6	5	6	6	2	2	1	1
463	Nữ	0	6	4	7	6	7	5	3	6	5	7	6	6	5	4	5	5	2	5	5	5	6	6	4	3	7	7	7	4	7	6	5	7	7	6	1	4	2	5	4	5	7	5	7	6	5	5	1
464	Nữ	0	5	5	5	6	5	5	7	7	6	6	5	6	6	6	2	3	2	6	5	5	6	5	6	6	6	6	5	5	6	6	5	6	5	6	5	6	7	6	7	7	6	7	7	7	7	6	6
465	Nữ	0	5	4	3	6	5	6	6	6	7	7	5	5	6	5	7	7	7	5	4	5	5	6	4	5	5	6	6	6	7	7	7	7	6	6	6	5	6	5	5	5	5	5	5	5	5	5	4
466	Nữ	0	7	6	7	7	6	7	6	7	7	7	7	7	7	6	1	1	1	7	7	7	7	7	6	7	7	7	7	7	6	6	7	7	7	6	6	7	6	6	6	5	6	7	6	7	7	7	6
467	Nữ	0	7	5	7	5	7	3	7	7	7	7	6	6	5	7	1	1	1	5	6	6	7	7	1	7	7	7	4	6	7	6	7	6	7	7	7	7	7	4	1	6	4	6	7	5	6	6	2
468	Nam	1	6	4	3	3	5	5	6	6	6	7	5	5	4	3	2	2	2	5	5	5	5	5	4	5	6	6	7	5	7	6	5	6	6	5	3	5	3	6	3	4	5	5	3	6	6	7	4
469	Nữ	0	6	6	6	6	5	6	6	6	5	6	7	6	5	6	5	6	7	7	6	6	7	6	7	6	6	7	7	6	6	7	7	7	5	6	6	4	7	7	7	4	6	6	7	6	5	6	6
470	Nữ	0	5	6	5	6	6	6	5	5	6	6	6	5	6	6	6	6	6	5	6	5	6	6	6	6	5	6	6	6	6	6	6	5	5	5	6	6	6	5	5	6	6	6	7	7	5	5	7
471	Nữ	0	3	4	5	7	7	7	5	5	4	4	6	7	4	7	2	2	2	7	7	7	7	7	4	5	5	5	5	7	7	7	7	4	7	7	7	7	7	4	4	4	4	4	4	4	4	4	7
472	Nam	1	6	6	6	6	6	6	6	6	6	6	5	5	5	5	5	5	5	5	6	7	7	6	5	4	6	5	7	7	5	6	5	5	6	7	7	5	6	6	7	6	7	6	7	6	7	6	5
473	Nữ	0	7	7	7	7	7	7	7	7	7	7	6	6	7	7	7	7	7	7	7	7	7	7	7	7	7	7	7	7	7	7	7	7	7	7	7	7	7	7	7	7	6	7	7	7	7	7	7
474	Nữ	0	6	6	6	6	6	6	6	6	6	6	6	6	6	6	6	6	6	6	6	6	6	6	6	6	6	6	6	6	6	6	6	6	6	6	6	6	6	6	6	6	6	6	6	6	6	6	6
475	Nữ	0	6	5	5	5	6	5	6	6	7	6	6	5	5	5	3	3	3	5	6	5	5	6	5	5	7	6	6	6	5	6	6	5	5	6	5	5	5	5	5	5	6	6	7	6	6	5	6
476	Nữ	0	4	4	4	4	4	5	4	5	5	4	5	5	5	5	5	5	5	5	5	4	4	4	4	4	5	5	5	5	5	5	5	5	5	5	5	5	5	5	5	5	4	4	4	4	4	4	4
477	Nữ	0	5	5	2	4	7	2	6	7	5	7	7	7	7	7	1	6	1	7	7	7	7	7	3	3	7	7	6	2	7	7	7	2	2	2	2	2	2	5	1	1	7	7	4	7	7	7	7
478	Nữ	0	5	4	5	5	7	6	6	7	6	7	5	4	4	5	5	5	5	7	7	7	7	7	6	6	5	6	7	6	7	7	7	7	6	6	5	5	4	4	2	4	6	6	4	5	5	5	7
479	Nữ	0	4	5	4	6	6	5	5	6	6	6	6	6	6	5	6	6	5	5	6	6	4	5	5	5	5	5	5	5	6	6	5	5	5	6	6	5	7	4	5	6	7	5	4	6	4	4	6
480	Nữ	0	7	7	6	6	7	7	7	7	7	7	5	5	5	7	1	1	1	6	6	7	7	7	7	7	6	6	3	7	7	7	7	7	7	7	7	7	7	7	6	6	6	7	7	7	6	6	3
481	Nữ	0	5	4	5	4	7	7	7	7	7	7	7	7	4	7	1	1	1	7	7	7	7	7	7	7	7	7	7	6	7	7	7	7	7	7	4	7	7	7	4	7	5	7	7	7	7	7	7
482	Nữ	0	7	5	5	3	7	7	7	7	7	6	7	6	4	3	2	2	3	6	7	5	6	6	3	6	6	7	3	3	6	6	2	7	7	7	2	4	6	5	1	3	7	7	6	2	5	2	1
483	Nữ	0	6	5	5	5	6	6	7	7	7	7	7	7	6	5	5	6	6	6	6	6	6	6	6	6	7	7	7	5	6	7	5	5	6	7	6	6	6	7	5	5	7	6	6	6	6	6	5
484	Nam	1	2	2	6	4	2	6	6	6	6	6	6	6	6	6	6	6	6	6	6	6	6	6	6	6	7	6	6	6	6	6	6	3	2	4	2	4	4	4	1	4	6	6	6	7	3	2	1
485	Nữ	0	5	4	5	4	7	7	5	7	5	7	5	5	6	4	4	4	3	7	7	7	7	7	5	5	7	7	7	4	7	7	7	7	7	5	4	4	5	6	5	5	6	5	6	6	5	5	4
486	Nữ	0	3	1	2	5	3	4	5	6	6	6	5	6	6	5	5	2	2	5	5	6	6	6	6	6	5	5	5	6	6	5	5	5	5	5	3	5	5	5	5	5	5	5	5	5	5	5	6
487	Nữ	0	4	4	4	4	4	4	4	4	4	4	4	4	4	4	4	4	4	4	4	4	4	4	4	4	4	4	4	4	4	4	4	4	4	4	4	4	4	4	4	4	4	4	4	4	4	4	4
488	Nữ	0	5	4	1	3	7	5	7	7	7	7	7	5	5	6	4	3	3	5	6	6	4	5	4	4	7	7	5	7	5	5	7	7	7	7	5	5	7	4	5	5	7	7	7	5	5	5	5
489	Nữ	0	2	5	6	4	6	3	6	7	5	6	5	6	6	6	2	2	2	6	6	6	6	6	6	6	6	6	2	7	3	7	7	7	7	7	7	1	7	6	5	6	4	6	7	4	5	5	4
490	Nữ	0	6	6	6	6	6	6	6	6	6	6	6	6	6	6	6	6	6	6	6	6	6	6	6	6	6	6	6	6	6	6	6	6	6	6	6	6	6	6	6	6	6	6	6	6	6	6	6
491	Nữ	0	6	6	6	6	6	6	6	6	6	6	6	6	6	6	6	6	6	6	6	6	6	6	6	6	6	6	6	6	6	6	6	6	6	6	6	6	6	6	6	6	6	6	6	6	6	6	6
492	Nữ	0	7	1	3	5	3	5	5	7	7	7	5	5	6	6	1	3	3	5	6	6	6	6	4	5	6	6	5	7	7	7	7	5	5	7	7	7	7	4	3	5	6	6	6	6	6	6	6
493	Nam	1	3	5	5	5	6	5	6	6	5	6	4	5	3	7	3	1	2	7	6	4	6	4	3	2	7	7	5	7	4	4	7	2	2	2	2	2	2	3	2	2	6	6	7	2	2	1	5
494	Nữ	0	7	6	7	6	7	7	5	6	6	7	7	5	6	5	5	6	5	6	6	7	6	6	5	5	7	5	6	5	7	6	6	6	6	5	6	6	5	6	5	6	5	6	6	6	7	7	5
495	Nữ	0	6	4	5	4	5	6	7	6	5	6	5	6	4	6	2	2	1	6	5	6	5	7	4	3	6	6	2	7	5	6	4	7	7	5	3	6	5	6	4	5	6	5	4	5	3	3	6
496	Nữ	0	7	6	6	5	6	7	6	6	5	7	4	5	4	5	5	5	5	6	6	5	6	6	5	4	7	7	6	4	5	6	6	6	7	7	4	6	4	5	4	5	5	6	4	7	7	6	5
497	Nữ	0	2	2	3	4	2	2	5	6	5	6	6	6	5	6	2	4	4	5	6	6	5	5	4	4	6	6	5	4	5	5	5	5	5	7	5	6	5	6	4	3	5	5	5	5	4	3	5
498	Nữ	0	6	6	6	5	7	6	6	6	5	5	5	6	5	6	6	5	3	6	5	5	5	6	6	7	7	6	4	6	6	6	5	5	5	6	3	7	5	6	4	6	6	7	6	7	7	3	3
499	Nam	1	6	6	7	6	7	6	6	7	6	6	6	5	5	6	5	5	4	4	5	6	6	5	5	6	5	6	4	6	5	6	7	5	6	5	7	4	6	5	6	5	6	6	6	5	7	6	6
500	Nữ	0	6	3	2	6	2	1	7	7	6	7	4	5	5	3	5	3	2	7	6	7	6	7	4	6	5	6	6	6	6	6	6	3	6	7	7	6	4	4	1	1	1	6	5	5	6	5	1
501	Nam	1	5	5	5	5	5	5	6	6	6	6	6	6	6	6	6	6	6	6	6	7	6	6	6	6	6	6	6	6	6	6	6	6	6	6	6	6	6	7	7	6	6	6	6	6	6	6	6
502	Nữ	0	4	4	5	3	5	5	5	6	6	5	5	4	4	5	5	5	5	5	4	5	5	5	5	5	4	4	5	4	5	5	5	5	5	4	5	5	5	4	5	3	3	5	4	4	3	5	4
503	Nữ	0	4	3	6	5	5	5	7	5	4	7	5	4	5	6	3	6	3	6	5	5	6	4	5	4	6	4	5	4	5	5	3	5	6	4	6	4	5	5	4	6	5	5	4	6	4	5	5
504	Nữ	0	7	4	7	7	4	7	6	7	7	7	6	6	6	6	6	6	6	6	7	6	6	6	6	6	7	7	4	7	7	7	7	7	7	7	6	7	7	7	7	7	7	7	7	7	7	7	7
505	Nữ	0	7	6	6	7	6	7	5	7	6	7	7	6	6	6	7	6	7	7	5	7	5	7	5	7	6	5	4	6	5	5	5	7	4	5	7	5	7	5	4	5	7	5	5	5	6	7	7
506	Nữ	0	5	5	5	6	7	6	6	5	7	5	6	5	5	5	5	5	4	6	5	6	5	6	5	6	5	6	5	6	6	5	5	6	5	6	6	6	6	5	6	5	6	6	5	6	5	5	6
507	Nam	1	5	5	6	4	4	6	5	5	6	6	5	6	5	5	6	4	5	6	6	5	6	6	5	6	6	5	6	5	6	5	5	5	6	5	6	5	6	6	5	6	5	6	5	6	5	6	6
508	Nữ	0	5	5	7	6	5	5	6	5	5	6	5	4	4	5	5	5	5	5	5	6	5	6	6	6	5	5	6	6	6	5	5	6	6	5	5	5	4	5	5	6	5	5	6	5	4	4	5
509	Nữ	0	6	7	5	7	7	6	5	7	6	6	7	7	5	7	4	3	2	7	6	7	5	5	6	7	7	5	6	7	7	7	6	7	7	7	6	5	6	6	6	6	5	6	7	7	7	5	6
510	Nữ	0	5	5	5	6	7	6	5	6	5	5	5	6	5	5	3	2	2	6	6	6	6	6	5	5	6	5	7	5	5	5	5	5	4	6	5	4	4	5	4	4	3	5	5	4	4	4	5
511	Nam	1	6	1	5	6	5	5	5	5	5	5	5	5	5	5	5	5	5	5	5	5	5	5	5	5	5	5	5	5	5	5	5	5	5	5	5	5	5	6	5	5	5	5	5	5	5	5	5
512	Nữ	0	5	5	5	5	5	5	5	5	5	5	5	5	5	5	5	5	5	5	5	5	5	5	5	5	5	5	5	5	5	5	5	5	5	5	5	5	5	5	5	5	5	5	5	5	5	5	5
513	Nam	1	6	5	6	5	5	7	5	5	6	6	5	5	6	6	5	5	4	5	6	4	6	5	3	6	5	3	6	4	5	5	3	6	4	5	4	6	5	5	5	4	6	5	6	6	6	5	5
514	Nữ	0	5	3	5	4	6	5	7	7	7	7	6	7	4	7	3	6	6	7	6	7	5	6	7	7	6	7	6	6	7	7	7	7	7	7	6	6	6	6	6	6	5	7	7	6	7	5	5
515	Nữ	0	5	6	4	7	7	6	5	6	6	7	7	6	7	6	6	7	7	7	6	6	5	7	6	7	7	7	6	5	7	6	6	7	5	5	6	6	7	7	7	7	6	5	5	6	6	6	7
516	Nữ	0	2	2	6	5	6	6	7	7	7	6	5	5	5	5	5	4	1	3	4	3	7	7	2	5	7	4	5	7	7	7	7	6	6	6	6	6	6	7	7	7	6	7	7	6	7	6	6
517	Nam	1	7	6	6	6	5	5	6	7	7	7	7	7	7	7	2	2	2	7	7	7	7	7	7	7	7	7	7	7	6	6	7	7	7	7	7	7	7	6	6	5	6	6	3	3	4	2	7
518	Nam	1	5	6	6	6	6	6	6	6	6	6	4	4	5	5	5	5	5	5	5	5	5	5	5	5	5	5	5	5	5	5	5	5	5	5	5	5	5	5	5	5	5	5	5	5	5	5	5
519	Nam	1	5	4	4	4	7	4	7	7	7	7	7	7	7	7	1	1	1	7	7	7	7	7	4	7	5	5	4	7	4	4	4	7	7	7	4	7	7	7	7	7	7	7	7	7	7	7	7
520	Nữ	0	6	4	4	4	7	4	7	7	7	5	4	4	4	6	4	4	4	5	5	5	5	5	4	5	6	6	4	4	5	5	5	5	5	5	6	5	6	5	4	4	6	6	6	6	6	6	5
521	Nữ	0	7	7	7	7	7	7	6	7	6	7	6	6	6	1	4	5	4	6	6	6	6	6	6	6	6	6	6	7	7	6	6	6	7	6	7	7	7	6	4	4	5	4	5	6	6	5	6
522	Nữ	0	6	6	6	6	5	5	6	7	5	5	5	5	6	5	4	5	4	5	6	5	5	6	5	5	5	5	4	5	5	5	5	5	5	5	4	5	5	5	4	4	5	5	5	5	6	6	4
523	Nam	1	6	3	7	3	3	6	7	6	6	7	6	6	6	7	2	3	3	6	7	6	6	2	6	6	6	6	5	7	7	6	6	6	7	2	3	6	6	6	6	5	7	5	6	7	5	6	6
524	Nữ	0	4	3	3	3	7	5	7	7	7	7	7	7	7	6	4	4	4	4	4	5	5	5	6	4	5	4	4	6	4	6	4	6	5	6	6	6	6	6	6	5	4	7	6	4	5	4	5
525	Nam	1	5	4	3	4	5	4	6	6	6	7	7	6	5	6	5	4	3	6	6	5	6	6	5	5	6	6	6	6	6	6	6	5	6	6	5	5	6	6	4	6	6	7	7	6	6	6	5
526	Nam	1	5	3	5	6	7	7	6	6	5	6	5	5	6	5	7	7	6	6	6	5	6	5	6	6	6	7	6	5	5	6	5	6	7	7	6	6	7	6	6	5	5	6	6	5	6	5	6
527	Nữ	0	6	7	5	6	7	7	7	7	7	7	7	6	6	7	4	4	4	7	7	7	7	7	5	6	7	7	6	7	7	7	7	7	7	7	5	7	7	7	5	5	7	5	6	6	7	7	5
528	Nữ	0	3	4	6	3	6	6	6	7	6	7	3	3	3	6	1	3	2	5	6	6	6	4	2	4	6	6	3	4	7	7	7	5	2	5	5	5	4	6	2	5	7	7	7	5	4	4	3
529	Nữ	0	5	4	5	3	6	2	6	6	6	6	6	6	4	4	2	5	4	5	4	4	4	5	5	6	7	7	4	4	5	5	6	6	6	5	3	7	6	4	3	5	6	7	4	6	5	6	4
530	Nữ	0	3	1	6	4	7	2	6	7	6	7	7	7	6	6	4	3	1	7	6	6	7	7	7	7	7	7	7	5	7	7	7	7	7	7	3	7	7	7	7	7	7	7	7	5	5	5	4
531	Nữ	0	5	3	4	5	5	5	6	7	5	7	5	5	6	4	4	5	5	6	5	5	5	6	5	5	7	7	6	7	7	7	7	6	4	4	6	7	4	5	2	2	7	7	7	5	4	4	3
532	Nam	1	5	4	5	5	6	1	6	7	7	7	6	6	5	6	1	1	1	6	6	6	6	6	5	6	5	5	6	6	5	6	6	5	5	6	5	5	6	6	6	5	6	6	6	6	5	5	6
533	Nữ	0	5	6	4	6	5	6	5	7	5	7	5	4	3	6	3	4	3	5	4	4	3	7	3	3	6	1	4	3	4	4	4	6	2	4	4	7	4	4	4	5	6	6	4	5	6	3	5
534	Nữ	0	2	2	3	6	5	5	6	7	6	6	7	4	5	2	5	5	6	4	5	5	6	7	4	5	7	6	6	3	7	6	7	4	5	6	5	7	4	3	2	3	6	6	1	5	5	5	2
535	Nữ	0	6	5	6	5	6	6	5	6	5	6	5	5	4	6	5	4	4	5	6	6	5	6	5	5	6	6	5	5	6	6	5	5	5	6	5	5	5	6	5	6	5	6	5	5	5	6	5
536	Nữ	0	6	2	5	4	7	5	6	7	6	6	6	6	5	4	5	4	3	5	4	6	4	6	4	6	5	5	4	5	5	5	6	5	6	4	6	5	6	7	5	4	5	6	6	5	6	6	5
537	Nữ	0	7	4	5	5	7	5	7	7	7	7	7	7	4	7	4	7	3	7	7	7	7	7	7	7	6	7	7	7	7	7	7	6	7	7	7	7	7	6	3	5	7	7	7	4	6	5	7
538	Nữ	0	7	5	7	7	6	7	7	7	7	7	6	4	6	7	1	5	1	6	6	7	7	5	7	7	7	7	7	7	7	7	7	7	5	4	5	7	6	5	3	6	7	7	7	6	4	5	4
539	Nữ	0	6	7	5	5	7	6	6	7	5	6	6	7	7	5	6	5	6	7	7	7	6	6	5	7	7	6	6	7	6	5	7	7	6	7	7	5	6	5	7	6	6	7	6	5	6	7	7
540	Nữ	0	5	5	4	7	6	7	7	6	6	5	5	5	4	5	6	4	3	4	5	6	4	3	5	5	6	7	6	5	5	5	5	4	5	6	7	7	7	4	4	3	3	5	4	6	6	7	5
541	Nữ	0	6	5	4	5	5	5	6	6	7	6	6	6	6	5	5	5	4	6	7	6	6	6	6	6	6	6	5	6	7	7	6	7	6	6	6	6	6	7	5	6	5	6	6	6	6	6	4
542	Nữ	0	7	7	7	7	7	7	7	7	7	7	7	7	7	7	7	7	7	7	7	7	7	7	7	7	7	7	7	7	7	7	7	7	7	7	7	7	7	7	7	7	7	7	7	7	7	7	7
543	Nữ	0	6	4	6	4	6	6	4	6	6	6	6	6	4	6	1	1	1	7	6	7	7	6	6	7	6	6	4	4	6	6	4	6	6	4	4	4	4	6	6	4	4	4	4	4	6	4	6
544	Nữ	0	7	6	6	5	6	6	7	7	6	7	7	5	7	4	3	3	2	6	7	6	6	6	5	6	7	7	6	7	7	7	7	7	7	6	5	7	7	6	5	6	7	7	7	7	6	6	6
545	Nam	1	6	5	6	6	6	6	6	6	6	6	6	7	6	6	6	5	6	6	5	6	6	6	5	6	6	5	6	6	6	6	6	7	6	6	6	6	6	5	6	6	6	6	5	5	6	6	6
546	Nữ	0	6	6	6	7	7	7	6	7	7	7	6	7	7	7	2	2	2	7	7	7	7	7	7	7	7	6	7	7	7	7	7	6	7	6	5	7	7	7	7	7	7	7	7	7	7	7	7
547	Nữ	0	4	3	3	4	5	5	5	5	5	5	6	4	4	5	4	4	4	4	4	4	5	4	4	5	4	4	5	4	4	5	5	5	4	5	5	4	4	5	4	4	5	4	5	5	4	5	5
548	Nữ	0	6	5	6	6	6	6	6	7	6	7	6	6	6	7	3	3	3	6	6	6	6	6	6	5	5	6	6	5	6	5	6	6	5	7	6	6	7	6	6	6	5	6	6	5	6	6	5
549	Nữ	0	6	6	6	5	5	6	7	7	7	7	6	6	6	7	1	1	1	7	7	7	7	7	7	7	6	7	6	7	7	7	7	7	7	7	7	7	7	7	7	7	7	7	7	7	7	7	7
550	Nữ	0	5	4	3	6	6	5	7	7	7	7	6	7	6	7	2	2	2	7	7	6	4	6	6	2	6	7	6	7	7	6	7	5	4	5	5	6	7	6	3	4	5	5	4	6	6	5	4
551	Nam	1	4	5	6	5	5	7	4	6	6	6	5	6	5	6	1	1	1	6	6	6	5	5	5	6	5	7	6	6	5	6	6	6	6	6	6	6	6	5	5	6	4	4	5	6	6	6	6
552	Nữ	0	6	6	5	5	5	6	4	7	5	6	5	5	6	5	3	3	3	5	5	5	6	6	4	5	6	6	5	5	6	6	6	6	5	6	5	4	5	6	5	5	3	6	6	6	5	6	2
553	Nam	1	1	4	7	4	7	7	7	7	4	7	7	7	4	7	1	1	1	7	7	7	7	4	4	4	4	4	1	7	7	7	7	7	4	7	1	7	4	7	4	7	1	7	4	1	1	1	7
554	Nữ	0	6	4	4	5	5	6	5	6	4	5	5	4	3	4	4	6	5	5	5	4	5	5	5	5	4	5	5	3	4	5	4	4	5	4	4	5	4	5	4	3	3	3	4	3	4	4	4
555	Nữ	0	6	7	6	3	7	4	6	7	7	5	7	6	6	5	4	4	4	7	7	6	5	5	5	5	7	7	7	7	7	7	7	7	6	6	5	7	4	5	1	5	6	6	5	6	5	6	6
556	Nữ	0	6	4	5	5	6	7	7	6	5	6	6	3	4	6	2	2	2	5	5	5	5	6	4	4	5	6	6	6	7	7	6	7	7	7	4	6	6	6	4	6	5	6	6	6	6	5	2
557	Nữ	0	5	3	6	7	5	7	6	5	6	7	4	4	3	3	5	6	6	4	5	4	6	5	5	5	7	5	4	4	4	4	5	6	6	5	4	5	5	4	4	4	5	5	5	5	5	4	4
558	Nữ	0	5	2	7	6	5	5	7	7	5	7	7	5	7	5	2	1	1	7	7	7	7	6	6	7	7	7	2	5	6	4	6	5	7	7	5	6	6	5	3	7	1	5	1	7	7	7	1
559	Nữ	0	5	4	5	5	6	6	6	6	6	7	6	5	4	6	4	3	3	6	6	6	6	6	5	5	7	6	5	6	6	6	6	6	6	7	5	6	7	6	5	5	6	6	6	7	7	7	5
560	Nữ	0	5	6	4	4	6	5	7	7	5	7	6	5	6	5	5	5	5	6	5	5	5	6	4	3	7	7	5	6	6	5	5	6	5	5	5	4	6	5	5	4	2	5	3	4	4	3	1
561	Nữ	0	5	5	5	6	6	6	7	7	7	7	6	6	6	6	1	1	1	7	7	6	7	7	6	6	7	7	5	7	7	7	7	7	7	7	5	5	6	7	6	7	7	7	7	6	5	5	7
562	Nữ	0	6	6	6	6	6	6	5	6	6	6	6	5	5	4	4	3	2	5	5	5	4	5	5	5	6	6	6	6	6	6	5	5	5	5	4	5	4	5	4	5	5	5	5	4	6	4	5
563	Nữ	0	5	4	7	3	5	6	5	6	7	5	4	5	5	5	3	4	2	5	5	3	5	4	3	5	6	4	4	5	5	4	3	4	2	4	4	4	5	4	3	3	3	5	5	6	6	6	3
564	Nữ	0	6	5	7	6	6	6	7	7	6	7	3	3	4	2	3	2	3	6	7	6	6	5	4	5	7	6	4	4	3	6	6	6	4	3	6	5	2	7	5	5	6	7	6	6	7	6	5
565	Nữ	0	4	2	3	2	5	3	7	7	6	7	5	5	6	4	4	3	3	6	6	6	7	7	6	7	4	6	6	7	6	7	6	6	4	4	4	6	7	5	4	6	6	6	6	4	3	4	4
566	Nam	1	7	6	4	5	6	5	6	6	5	6	6	6	6	5	6	6	3	6	7	7	7	5	4	6	6	6	6	7	7	7	7	6	4	7	7	5	7	6	3	6	6	6	4	6	6	5	3
567	Nữ	0	7	5	6	6	6	7	7	7	6	6	4	4	4	6	1	3	1	7	5	6	6	6	6	7	7	7	4	5	5	6	7	5	5	6	4	5	4	7	1	3	7	7	5	4	4	6	1
568	Nữ	0	6	5	5	7	7	6	7	7	7	7	7	7	7	6	6	1	2	7	7	7	7	7	4	7	7	7	4	7	7	7	7	7	7	6	5	7	7	6	5	7	7	7	7	4	5	4	5
569	Nữ	0	3	6	6	2	7	2	7	7	7	7	7	6	6	6	1	2	1	7	7	7	7	5	6	7	6	6	2	6	6	6	7	7	4	5	6	6	4	6	1	4	4	7	2	1	7	2	1
570	Nữ	0	7	5	5	6	6	6	7	7	7	7	4	5	7	6	4	5	5	7	7	7	7	7	7	7	7	7	6	6	6	6	7	7	7	6	6	7	6	7	4	5	7	6	7	7	7	7	6
571	Nam	1	5	2	4	5	6	5	5	7	6	6	6	6	5	4	2	2	2	6	6	6	6	6	5	4	7	7	6	6	5	5	5	4	4	4	2	4	5	6	4	4	4	6	5	4	5	4	4
572	Nam	1	3	2	6	4	5	5	5	6	6	5	5	5	5	5	1	2	2	5	5	5	5	5	5	6	7	6	5	5	4	3	3	7	7	7	5	7	7	3	1	3	5	6	1	5	5	3	6
573	Nam	1	6	5	5	5	6	6	6	6	7	6	6	5	6	5	5	5	5	5	5	6	5	6	6	5	6	6	5	5	6	6	5	6	6	5	6	6	5	5	4	5	6	6	6	6	6	6	6
574	Nữ	0	5	4	6	4	7	7	7	7	7	7	7	6	6	7	4	3	3	7	7	7	6	4	4	4	7	6	7	7	7	7	7	7	4	7	7	7	7	7	7	6	7	7	7	7	7	4	7
575	Nữ	0	7	4	6	6	6	6	6	6	6	6	6	5	6	5	4	2	1	6	6	6	5	5	5	6	7	7	3	6	6	6	5	6	6	4	5	4	5	5	4	5	4	5	6	5	4	6	4
576	Nữ	0	3	4	5	5	6	5	6	7	5	6	6	5	4	6	3	3	1	6	6	7	5	5	6	6	5	3	5	4	7	6	6	6	6	5	6	6	5	5	6	6	6	6	6	6	4	4	6
577	Nữ	0	6	6	7	3	6	6	7	7	7	7	7	4	3	4	6	6	6	7	7	7	6	6	4	5	7	7	4	4	4	5	5	5	5	5	6	6	6	6	6	6	7	4	7	7	7	7	6
578	Nữ	0	4	3	5	2	5	3	6	6	7	7	6	6	6	5	3	2	2	7	6	7	6	6	5	5	6	7	6	7	6	7	6	6	4	5	6	4	5	5	5	6	5	7	4	4	3	3	5
579	Nữ	0	6	5	4	6	6	6	5	6	6	6	5	5	6	5	4	4	4	6	7	7	7	7	6	7	5	6	6	7	7	7	7	6	7	6	6	7	7	6	7	7	7	7	6	7	6	6	5
580	Nữ	0	5	5	6	4	6	5	5	6	5	6	6	5	5	6	5	6	6	5	7	5	6	5	7	6	6	5	5	5	6	5	7	6	6	5	5	5	5	6	5	6	6	6	5	6	6	6	6
581	Nữ	0	6	7	6	6	7	7	6	6	7	6	7	4	5	3	5	3	6	6	5	6	4	6	5	4	6	5	4	6	7	4	6	6	4	6	6	7	4	7	5	6	7	7	7	6	6	7	6
582	Nữ	0	6	6	5	6	7	7	6	6	6	6	7	7	7	7	7	7	7	3	7	7	7	7	7	5	6	7	7	7	5	6	7	7	7	7	7	6	5	6	6	7	7	5	6	6	5	7	7
583	Nữ	0	6	6	7	7	7	7	6	6	7	7	7	7	6	6	4	6	5	6	5	4	6	6	6	7	7	6	6	7	6	4	5	5	5	5	5	5	6	6	6	6	6	6	6	6	7	7	7
584	Nữ	0	7	7	7	7	7	7	7	7	7	7	7	7	7	7	7	7	7	7	7	7	7	7	7	7	7	7	7	7	7	7	7	7	7	7	7	7	7	7	7	7	7	7	7	7	7	7	7
585	Nữ	0	3	5	5	3	5	6	6	5	6	5	6	4	6	6	5	6	6	6	5	6	7	5	7	5	6	7	6	7	6	7	6	5	7	7	6	7	6	6	7	4	5	6	5	6	7	5	7
586	Nữ	0	7	4	5	7	3	7	7	7	7	7	7	7	7	5	4	7	5	4	7	7	7	6	4	6	7	7	5	4	7	7	7	7	7	7	4	6	3	4	2	3	4	5	3	5	4	5	3
587	Nữ	0	6	4	6	7	5	6	6	6	6	6	6	5	5	6	6	4	6	6	6	6	6	6	5	6	7	6	6	5	6	6	6	6	6	6	6	6	6	6	5	5	5	6	6	5	6	6	6
588	Nữ	0	3	3	4	4	5	5	5	6	5	6	4	4	5	5	4	4	4	5	4	5	5	4	3	3	4	5	4	5	5	5	5	5	4	5	3	5	5	5	3	4	4	4	4	4	4	4	4
589	Nam	1	6	3	4	2	4	5	6	7	6	6	5	6	5	4	3	4	3	5	5	4	5	5	4	6	6	7	5	6	6	7	5	5	6	7	3	6	5	5	2	4	7	7	4	6	4	3	3
590	Nữ	0	7	6	7	7	7	7	6	6	5	7	6	6	6	7	3	3	3	5	5	5	6	6	6	5	7	7	5	5	5	6	5	4	5	7	5	5	6	5	4	4	4	5	5	7	7	7	7
591	Nữ	0	5	3	3	3	4	3	6	6	6	6	6	5	5	6	3	4	3	6	6	6	6	6	6	6	5	6	6	6	6	6	6	6	6	6	6	5	6	5	4	6	5	6	5	4	4	4	5
592	Nữ	0	5	6	7	5	7	7	6	5	6	5	6	6	5	6	4	4	5	6	4	6	5	4	5	5	6	5	7	4	6	5	6	7	5	6	6	5	5	6	3	6	6	6	5	6	5	6	6
593	Nữ	0	5	3	6	4	6	5	5	5	5	6	6	5	3	6	2	2	2	6	6	5	5	5	4	4	6	5	5	5	4	4	4	5	4	5	5	5	5	3	3	3	5	4	3	5	5	5	4
594	Nữ	0	5	4	4	5	5	4	5	6	6	6	6	6	5	5	4	4	4	6	7	7	7	7	5	5	5	4	6	6	5	5	5	6	6	7	5	7	6	5	6	6	5	4	6	6	6	6	5
595	Nữ	0	7	5	7	4	5	7	7	7	7	7	7	5	4	7	1	1	1	7	6	7	7	7	5	7	7	5	4	7	7	7	7	4	4	7	5	5	4	5	7	6	1	7	5	7	5	2	4
596	Nam	1	5	3	7	6	6	6	7	7	7	7	7	5	5	5	7	5	5	6	6	6	6	7	5	5	7	7	7	5	5	5	5	6	7	7	7	7	7	5	2	3	5	4	6	5	6	7	6
597	Nữ	0	5	5	4	7	7	7	6	6	5	7	6	6	4	6	3	3	2	4	6	6	6	6	7	7	7	5	6	4	4	4	4	5	5	7	4	6	5	5	3	4	5	5	5	4	4	4	4
598	Nữ	0	2	2	2	2	4	2	5	5	5	5	6	4	6	7	5	6	5	6	5	6	4	6	4	2	5	4	5	3	6	6	5	5	4	6	6	4	5	6	5	7	5	5	6	3	6	4	6
599	Nữ	0	5	1	1	7	7	7	4	6	7	7	5	6	6	4	7	7	7	7	6	6	6	6	6	7	6	6	6	6	6	6	6	6	6	6	5	5	5	5	6	6	6	6	5	5	5	5	6
600	Nữ	0	5	1	4	6	2	5	6	7	6	7	5	5	4	4	5	5	5	5	5	5	5	5	6	6	7	6	6	4	5	5	4	6	4	5	4	4	4	1	1	4	5	5	5	4	1	5	4
601	Nữ	0	7	1	1	5	6	4	7	7	7	7	7	5	5	7	1	1	1	7	7	7	7	7	7	7	7	7	7	7	7	7	7	7	7	7	7	7	7	5	4	6	6	6	6	7	5	3	5
602	Nam	1	5	4	5	3	5	1	5	6	7	6	6	6	6	1	3	5	3	5	5	5	5	5	5	5	5	6	6	1	1	1	1	5	5	5	5	2	2	3	1	2	2	2	1	5	5	5	7
603	Nam	1	6	3	7	4	5	6	6	6	6	6	7	7	6	6	1	1	1	5	5	6	6	6	6	6	7	7	4	4	3	4	5	6	6	6	1	4	4	6	1	3	7	7	7	7	7	6	1
604	Nữ	0	5	1	6	5	5	6	7	7	7	5	6	6	6	5	3	2	1	5	5	5	5	5	3	3	6	6	7	7	5	6	6	6	5	4	5	7	7	5	5	5	6	6	6	4	4	4	5
605	Nữ	0	3	3	2	2	6	2	6	6	7	7	6	5	5	6	5	6	3	7	4	6	7	7	5	5	6	7	5	7	7	7	7	6	5	7	6	7	7	6	6	6	7	7	5	1	5	3	6
606	Nữ	0	6	5	6	5	6	6	6	6	6	6	6	6	6	6	4	5	4	6	6	6	6	6	6	6	5	5	6	5	5	5	6	6	6	6	6	6	5	6	5	5	6	6	6	6	5	6	6
607	Nam	1	4	2	3	3	6	2	6	7	7	7	6	6	5	6	6	5	4	5	5	5	5	5	5	5	7	7	6	6	6	6	6	2	2	5	4	4	4	5	3	5	5	5	5	5	5	5	6
608	Nam	1	1	1	1	2	1	1	7	7	6	7	7	4	7	2	1	2	3	7	7	7	6	7	7	7	5	5	7	1	6	7	7	1	1	1	1	7	1	7	1	2	2	7	7	1	1	6	1
609	Nam	1	7	5	5	6	6	6	5	6	7	6	6	7	6	5	6	7	6	7	6	5	6	7	6	5	7	6	6	7	5	6	5	6	5	6	6	6	5	5	6	7	6	6	6	6	6	6	6
610	Nữ	0	6	5	7	4	6	7	7	6	4	5	5	5	6	5	4	6	6	4	5	5	6	5	3	4	6	6	5	4	5	6	7	5	4	6	7	7	7	4	3	4	5	5	6	7	7	7	5
611	Nữ	0	6	4	7	5	7	5	7	7	6	6	6	5	6	5	6	7	5	7	6	5	7	6	4	5	6	7	6	4	7	7	6	6	5	7	5	7	5	7	5	7	6	7	4	7	7	6	7
612	Nam	1	7	2	1	1	5	5	6	6	5	5	5	5	6	5	1	3	1	7	7	6	6	5	2	6	7	7	6	3	4	5	4	4	5	4	4	6	4	6	3	3	7	7	3	5	5	6	2
613	Nữ	0	6	5	5	6	7	7	7	7	7	7	6	6	7	6	2	2	2	7	7	7	7	7	7	6	7	7	7	7	7	7	7	7	7	7	7	7	7	5	6	5	6	6	6	4	7	6	6
614	Nam	1	6	5	7	7	6	5	7	7	5	6	7	7	7	5	4	6	6	6	5	6	7	7	7	4	7	7	7	3	5	6	5	6	5	4	5	6	3	6	5	6	7	7	7	6	5	7	5
615	Nữ	0	3	2	2	4	3	4	5	5	5	6	5	4	4	6	3	3	1	5	5	6	5	5	4	5	5	4	6	7	7	6	7	7	6	7	6	6	6	6	7	7	6	6	3	5	5	5	3
616	Nữ	0	7	1	1	4	5	3	6	7	7	7	7	1	6	7	1	1	1	7	7	7	7	7	7	7	7	7	7	7	7	7	6	1	1	7	7	3	7	7	7	7	7	7	7	7	7	2	7
617	Nữ	0	6	6	4	4	4	4	4	4	4	4	6	6	6	6	6	6	6	6	6	6	6	6	6	6	6	6	6	6	6	6	6	6	6	6	6	6	6	6	6	6	6	6	6	6	6	6	6
618	Nữ	0	5	3	3	5	4	5	7	7	6	7	6	5	6	6	3	3	2	7	7	7	6	7	4	5	7	7	7	4	7	4	6	7	6	7	6	7	5	6	4	5	6	6	7	6	5	6	4
619	Nam	1	7	7	7	7	7	7	7	7	7	7	7	7	7	7	7	7	7	7	7	7	7	7	7	7	7	7	7	7	7	7	7	7	7	7	7	7	7	7	7	7	7	7	7	7	7	7	7
620	Nữ	0	6	5	6	5	6	7	6	6	5	7	6	6	4	3	4	4	4	5	5	4	4	6	3	3	7	7	4	7	7	7	7	4	4	4	4	5	5	4	4	4	5	5	4	6	7	7	3
621	Nữ	0	5	1	3	6	3	7	7	7	7	7	6	7	7	7	1	1	1	6	6	6	7	7	7	7	7	7	1	7	7	7	7	1	1	1	1	1	1	7	1	6	7	7	7	4	1	4	4
622	Nữ	0	6	6	6	7	4	5	3	5	4	6	7	3	6	2	2	6	2	3	5	4	2	2	2	2	5	6	2	2	2	2	2	5	4	4	6	2	2	2	2	2	5	6	2	6	6	6	2
623	Nam	1	6	2	6	5	5	6	4	6	5	6	7	6	6	5	2	2	2	6	6	6	6	6	5	5	6	7	5	6	6	5	6	4	5	6	4	5	4	4	3	4	7	7	7	6	6	5	4
624	Nữ	0	6	4	4	5	5	6	6	7	6	5	6	4	5	6	3	2	2	5	6	5	5	6	4	4	5	6	5	4	5	5	5	5	5	6	4	5	5	4	4	5	6	6	5	5	4	4	5
625	Nữ	0	5	4	5	6	6	5	7	6	7	7	5	6	6	5	6	5	4	6	6	5	6	5	5	6	7	6	5	5	6	6	6	6	5	7	6	7	6	7	5	5	6	5	6	6	6	5	5
626	Nữ	0	5	2	6	6	7	1	7	7	5	5	5	5	4	4	2	2	3	5	5	5	5	5	5	6	5	5	5	3	5	5	5	4	6	6	4	6	6	4	4	2	6	5	6	3	3	6	5
627	Nữ	0	7	2	7	7	7	7	7	7	7	7	6	6	6	6	4	2	2	7	7	7	7	7	7	7	7	5	6	7	7	7	7	6	7	7	5	7	7	5	3	3	5	5	7	4	6	4	2
628	Nữ	0	6	4	5	6	6	6	5	6	6	7	6	4	5	4	5	6	5	5	6	4	6	6	5	6	7	5	6	4	6	6	5	6	5	6	6	5	4	5	6	4	7	7	5	4	4	5	6
629	Nữ	0	4	2	2	2	2	2	6	6	5	6	4	5	5	4	5	5	5	5	5	5	5	5	5	5	5	5	5	5	5	5	5	5	5	5	5	6	6	6	6	6	6	6	6	6	6	6	6
630	Nữ	0	3	3	5	5	6	1	4	5	5	5	4	4	3	5	2	3	3	4	5	3	4	4	5	4	5	5	5	5	5	6	5	6	6	6	5	6	5	5	5	5	5	5	5	5	5	5	5
631	Nam	1	7	6	5	4	7	5	7	7	6	7	6	7	6	4	6	5	5	7	7	6	6	4	6	2	7	7	6	7	7	7	7	7	5	7	6	6	7	7	4	5	3	6	5	2	6	3	4
632	Nữ	0	6	6	5	3	6	2	5	6	6	6	6	6	6	5	6	5	7	7	5	6	5	6	5	7	6	5	6	6	6	6	5	6	5	5	6	6	5	5	7	6	5	4	3	5	3	2	5
633	Nữ	0	5	4	5	6	6	5	6	6	6	6	6	6	6	5	4	3	3	6	5	6	6	6	5	5	6	6	7	5	7	5	6	5	5	5	4	4	5	4	3	4	5	5	5	4	4	4	5
634	Nữ	0	6	5	6	4	4	4	5	6	6	6	6	5	5	6	3	1	3	6	5	5	5	6	6	5	6	6	6	5	6	6	5	7	6	6	6	5	5	6	4	5	6	6	6	5	6	6	4
635	Nữ	0	7	7	7	5	6	7	6	7	5	7	7	5	6	5	6	4	6	7	6	4	5	6	5	6	7	6	5	6	7	4	4	6	3	5	6	6	5	4	6	5	6	7	3	7	6	7	3
636	Nữ	0	6	5	5	6	7	6	5	5	6	6	6	5	6	6	3	3	3	6	6	5	6	6	6	5	4	5	6	5	6	6	6	7	6	7	7	7	6	7	5	7	6	7	6	7	7	7	6
637	Nữ	0	7	6	7	5	6	4	6	5	6	6	6	6	5	6	6	6	7	6	7	6	7	6	7	7	6	5	5	7	5	5	5	5	6	6	4	3	4	4	6	6	5	6	6	5	6	5	6
638	Nữ	0	2	1	3	5	4	5	6	7	6	5	6	6	4	4	2	2	2	6	5	4	4	6	4	4	7	7	5	6	5	5	5	6	5	5	4	5	6	4	4	4	6	5	4	3	3	3	5
639	Nữ	0	6	5	5	6	6	5	5	7	6	6	5	5	6	6	1	1	1	5	4	5	5	5	5	3	6	4	2	7	6	6	6	6	5	6	6	6	7	7	4	6	6	6	6	6	6	6	6
640	Nữ	0	5	4	3	5	5	5	6	6	6	5	6	6	5	4	5	4	6	6	4	4	5	4	4	4	6	4	3	5	5	6	5	6	4	5	4	6	5	6	6	5	6	5	5	5	5	5	5
641	Nam	1	5	6	3	5	6	7	5	7	6	3	3	5	5	3	2	5	3	6	7	6	7	7	6	3	4	7	7	5	2	3	3	5	7	7	5	3	2	6	4	5	7	5	6	3	2	1	5
642	Nam	1	6	5	7	7	6	7	4	7	5	7	7	7	7	7	4	4	4	1	3	1	2	3	2	2	7	7	3	7	6	7	7	7	6	7	6	7	7	7	7	7	7	7	7	7	7	7	7
643	Nữ	0	4	4	3	4	5	5	5	5	4	5	5	5	4	4	4	4	4	4	5	5	5	5	4	4	5	5	5	4	4	4	4	3	3	3	4	4	3	5	4	5	4	5	4	4	4	3	4
644	Nữ	0	7	7	6	5	3	6	4	5	4	5	6	5	4	4	6	4	5	4	3	5	3	4	3	3	5	4	5	4	6	6	5	5	5	5	4	6	4	6	4	5	4	4	5	4	5	5	3
645	Nữ	0	4	4	4	3	6	4	6	7	6	6	5	4	5	6	4	3	3	6	6	5	5	6	4	4	7	7	3	3	5	5	5	6	6	5	4	5	5	5	4	3	7	6	5	3	3	3	5
646	Nữ	0	6	4	7	5	6	7	7	7	7	7	6	4	6	3	6	6	5	5	5	5	5	5	5	5	6	6	6	6	6	6	6	7	7	6	6	6	6	6	6	6	5	6	6	6	6	6	6
647	Nam	1	7	7	7	7	7	7	7	7	7	7	7	7	7	7	7	7	7	7	7	7	7	7	7	7	7	7	7	7	7	7	7	7	7	7	7	7	7	7	7	7	7	7	7	7	7	7	7
648	Nữ	0	6	5	5	6	6	6	6	7	5	6	6	5	6	5	3	2	2	6	6	5	6	5	5	6	7	6	6	7	6	6	5	7	7	7	6	6	6	6	5	5	6	5	6	6	7	5	5
649	Nữ	0	5	6	4	4	5	6	6	7	7	6	6	6	6	6	5	6	5	6	6	5	7	7	7	7	6	7	4	5	5	6	7	6	7	7	4	7	6	6	3	5	5	6	6	6	6	5	6
650	Nữ	0	2	2	3	5	6	5	6	7	6	6	6	6	5	3	3	3	6	6	6	6	6	6	5	6	6	6	6	3	5	5	4	6	5	6	2	6	6	2	2	5	5	6	5	6	6	2	2
651	Nam	1	6	4	6	7	7	7	7	7	7	7	5	7	7	7	1	2	1	7	7	7	7	7	7	7	7	7	7	7	7	7	7	7	7	7	7	7	7	7	7	7	7	7	7	7	7	7	7
652	Nữ	0	3	3	4	3	5	4	5	6	4	5	5	5	4	4	5	3	4	3	5	5	6	4	7	5	5	4	6	5	4	5	4	5	4	4	4	5	4	4	4	3	2	6	4	4	5	4	4
653	Nữ	0	4	6	5	4	7	6	6	7	5	7	6	5	4	4	4	3	2	7	6	4	5	6	2	2	7	7	4	6	5	3	4	6	6	5	6	7	7	5	2	4	6	5	7	7	7	5	1
654	Nữ	0	7	4	4	4	5	5	6	7	6	7	6	6	6	7	5	6	4	7	7	6	7	7	5	4	7	7	7	5	7	7	7	4	4	4	2	2	3	2	1	1	5	5	5	1	6	1	1
655	Nữ	0	6	5	6	6	5	6	5	7	6	4	5	6	5	6	5	6	6	6	5	6	6	7	3	5	5	5	6	6	4	6	6	5	6	5	6	4	6	5	6	4	6	5	6	5	6	5	6
656	Nam	1	5	5	6	5	5	5	6	6	5	6	4	4	4	4	4	4	4	5	6	6	6	6	5	5	6	6	4	6	6	6	6	4	4	4	4	4	4	4	4	4	4	4	4	5	5	4	4
657	Nữ	0	6	3	5	6	7	5	6	6	5	6	6	6	5	6	5	5	6	6	5	5	5	4	4	4	6	6	5	6	5	4	5	6	7	6	6	5	6	5	6	5	6	5	4	6	6	5	6
658	Nữ	0	5	5	6	6	7	5	6	6	5	6	7	6	6	6	3	3	3	7	7	6	7	6	7	6	6	6	4	6	5	6	6	6	6	6	6	6	6	6	6	6	6	6	6	6	6	6	6
659	Nam	1	7	6	6	6	6	6	6	6	6	6	6	6	6	5	6	6	6	6	6	5	6	5	6	6	6	6	7	7	6	7	6	7	7	6	7	6	7	7	6	7	6	7	6	7	6	7	7
660	Nữ	0	6	5	4	5	5	6	7	6	6	7	6	5	5	6	6	6	4	7	6	6	7	6	5	4	6	7	5	6	6	7	7	7	6	7	6	5	5	5	4	5	6	7	5	6	5	5	7
661	Nữ	0	4	3	3	4	5	3	5	6	6	6	4	5	5	6	2	2	2	6	6	6	7	7	5	5	6	6	6	5	6	5	6	6	6	7	6	5	6	4	1	3	6	6	6	5	4	4	4
662	Nữ	0	5	5	6	6	6	7	5	6	6	6	6	6	6	6	1	1	1	5	6	6	6	6	6	6	5	5	5	7	7	5	5	6	6	6	5	6	6	6	6	7	5	6	5	7	6	6	7
663	Nữ	0	7	7	7	7	7	7	7	7	7	7	7	7	1	7	1	1	1	7	7	7	7	7	7	7	7	7	7	7	7	7	7	7	7	7	7	7	7	7	7	7	7	7	7	7	7	7	7
664	Nữ	0	3	2	4	5	7	6	6	7	6	6	6	6	4	6	3	3	3	6	6	6	6	6	5	5	6	6	4	6	6	6	6	6	6	6	6	6	6	6	4	6	6	6	6	5	2	2	6
665	Nữ	0	4	3	5	4	5	4	5	6	6	5	5	4	4	5	3	3	3	5	5	5	5	5	5	5	5	6	5	5	4	5	5	5	5	5	4	5	5	6	5	5	6	6	5	5	6	4	6
666	Nữ	0	4	1	7	1	7	3	7	7	7	7	7	4	4	7	1	1	1	7	4	4	6	4	4	3	7	7	2	7	7	5	7	7	7	6	6	4	5	7	5	5	6	6	7	6	4	4	1
667	Nam	1	4	2	1	1	6	1	7	7	7	7	7	6	4	4	1	1	1	7	7	7	7	7	4	5	7	7	7	7	7	7	4	4	4	3	2	7	7	7	1	5	1	7	7	2	5	5	1
668	Nữ	0	5	4	5	6	7	5	6	7	7	6	5	6	6	7	6	6	6	7	6	5	5	6	4	6	6	7	7	7	7	5	6	7	7	7	6	6	6	5	4	4	5	4	6	6	6	5	5
669	Nữ	0	6	6	6	6	6	6	6	6	6	6	5	5	5	5	5	6	5	6	5	5	6	6	5	5	6	5	6	6	6	6	5	5	5	6	5	6	5	6	5	6	6	6	5	6	6	5	5
670	Nữ	0	6	3	3	6	7	7	7	7	7	7	6	7	7	5	4	4	3	7	7	7	6	7	4	7	7	7	7	7	7	7	7	7	7	7	5	7	7	6	1	5	7	7	7	7	7	7	7
671	Nữ	0	4	5	6	6	5	7	4	6	4	5	7	3	4	6	1	1	3	6	5	6	5	7	4	7	6	6	4	7	5	7	7	3	3	5	5	6	6	6	5	6	5	7	7	7	5	6	6
672	Nữ	0	7	6	7	7	7	7	7	6	7	7	7	7	6	7	4	2	2	7	7	7	7	7	7	7	7	6	4	6	7	7	7	7	7	7	7	7	7	6	7	7	7	7	7	7	7	7	7
673	Nữ	0	5	3	5	7	6	7	6	7	6	6	6	6	5	5	4	4	3	4	6	6	6	4	6	4	6	6	6	5	5	5	3	5	5	5	5	5	5	3	1	2	4	5	5	2	4	3	1
674	Nữ	0	7	7	7	7	7	7	7	7	7	7	7	7	7	4	7	7	7	7	7	7	7	7	7	7	7	7	7	6	7	4	4	7	7	7	7	4	7	7	4	4	6	6	6	7	7	7	7
675	Nam	1	3	3	6	3	7	7	6	7	7	7	7	7	7	7	7	7	6	6	5	6	6	5	6	3	7	7	7	7	7	7	7	7	7	7	7	7	6	6	6	7	6	7	7	7	7	7	7
676	Nữ	0	7	7	7	7	7	7	7	7	7	7	7	7	7	7	5	4	4	7	7	7	7	7	7	7	5	5	7	6	5	5	7	7	7	5	6	6	6	5	6	6	6	6	6	7	7	7	7
677	Nam	1	6	7	6	4	7	7	6	7	7	7	6	6	7	7	4	6	4	7	7	7	7	7	7	6	7	7	7	6	6	6	6	7	6	6	7	6	6	7	6	6	6	6	7	7	6	7	5
678	Nữ	0	7	7	7	7	7	7	7	7	7	7	7	7	7	7	7	7	7	7	7	7	7	7	7	7	7	7	7	7	7	7	7	7	7	7	7	7	7	7	7	7	7	7	7	7	7	7	7
679	Nữ	0	6	3	6	6	6	5	6	6	6	7	6	5	5	4	4	5	4	4	5	4	4	4	4	5	6	7	6	6	6	6	6	6	6	5	4	6	5	5	4	5	5	6	5	6	5	5	4
680	Nữ	0	7	7	7	7	7	7	7	7	7	7	7	7	7	7	7	7	7	7	7	7	7	7	7	7	7	7	7	7	7	7	7	7	7	7	7	7	7	7	7	7	7	7	7	7	7	7	7
681	Nữ	0	5	3	7	7	7	7	5	7	6	7	6	3	7	7	1	1	1	7	7	7	7	7	7	7	7	7	5	7	3	7	7	7	7	7	7	7	7	7	7	7	7	7	7	7	7	7	7
682	Nam	1	7	7	7	7	7	7	7	7	7	7	7	7	7	7	7	7	7	7	7	7	7	7	7	7	7	7	7	7	7	7	7	7	7	7	7	7	7	7	7	7	7	7	7	7	7	7	7
683	Nữ	0	5	4	5	7	5	5	6	7	6	6	4	4	4	6	3	1	3	6	6	6	6	6	6	4	7	7	5	4	7	7	7	6	6	6	6	7	7	6	6	6	6	6	6	6	6	6	6
684	Nữ	0	6	6	7	6	7	6	5	6	6	6	6	6	6	6	5	5	2	6	6	6	6	6	6	6	6	6	5	6	6	6	6	6	6	6	5	6	6	6	5	6	6	6	5	6	5	6	5
685	Nữ	0	5	6	7	7	7	7	7	7	7	7	7	7	7	7	2	2	2	7	7	7	7	7	7	7	7	7	7	7	7	7	7	7	7	7	7	7	7	7	7	7	5	6	7	7	7	7	7
686	Nữ	0	7	5	7	7	7	7	7	7	7	7	7	7	7	6	5	7	7	7	6	7	5	6	7	5	7	5	7	5	6	7	7	7	7	7	7	6	6	7	7	6	6	7	6	6	6	6	5
687	Nữ	0	7	7	7	7	7	7	7	7	7	7	7	7	7	7	7	7	7	7	7	7	7	7	7	7	7	7	7	7	7	7	7	7	7	7	7	7	7	7	7	7	7	7	7	7	7	7	7
688	Nữ	0	6	7	7	7	7	7	7	7	7	7	7	7	7	6	2	2	2	6	6	6	6	6	6	6	6	6	6	6	6	6	6	6	6	6	6	6	6	6	6	6	6	6	6	6	6	6	6
689	Nữ	0	7	6	7	7	7	7	6	6	6	7	7	7	6	6	4	6	1	6	6	6	6	6	6	7	7	7	6	6	7	6	6	6	6	6	6	6	6	4	4	4	6	6	6	6	6	6	6
690	Nữ	0	2	5	2	6	7	6	6	6	2	6	2	2	6	6	2	2	2	6	6	6	6	6	6	6	6	6	6	6	6	6	6	6	6	6	6	6	6	6	6	6	6	6	2	6	6	6	6
691	Nữ	0	6	6	6	6	6	6	6	6	6	7	6	6	6	6	2	2	2	6	6	5	6	6	6	6	6	6	6	6	6	6	6	6	6	6	6	6	6	6	6	5	5	6	6	6	6	6	6
692	Nữ	0	5	5	5	6	5	5	5	5	5	5	5	5	5	4	4	4	4	4	4	4	4	4	4	4	4	5	5	5	4	5	5	4	4	5	4	5	5	5	4	5	5	4	4	5	5	5	4
693	Nữ	0	6	6	6	6	6	6	6	6	6	6	6	6	6	6	6	6	6	6	6	6	6	6	6	6	6	6	6	6	6	6	6	6	6	6	6	6	6	6	6	6	6	6	6	6	6	6	6
694	Nữ	0	5	6	5	5	6	5	5	5	5	5	6	5	5	5	5	6	5	5	5	4	5	5	5	5	5	5	5	6	5	5	5	6	5	5	5	5	5	5	6	5	5	4	5	4	5	5	5
695	Nữ	0	6	6	6	6	6	6	6	6	6	6	6	6	6	6	6	5	2	3	6	5	6	5	6	6	6	5	5	6	7	6	7	7	6	7	6	5	7	5	5	6	6	5	7	6	6	5	5
696	Nam	1	7	7	7	7	7	7	7	7	7	7	7	7	7	7	7	7	7	7	7	7	7	7	7	7	7	7	7	7	7	7	7	7	7	7	7	7	7	7	7	7	7	7	7	7	7	7	7
697	Nữ	0	5	1	5	6	6	7	7	7	7	7	7	7	7	7	7	7	7	7	7	7	7	7	7	7	7	7	7	7	7	7	7	7	7	7	7	7	7	7	7	7	7	7	7	7	7	7	7
698	Nữ	0	6	6	6	6	6	6	7	6	6	6	6	6	7	7	7	4	5	6	6	6	6	6	6	6	7	6	6	6	6	6	7	7	6	6	5	7	6	6	6	6	6	6	6	7	6	6	6
699	Nữ	0	5	5	5	5	5	5	5	4	6	6	2	3	3	5	2	2	3	5	4	4	4	4	4	5	5	4	3	5	5	5	5	5	5	3	3	4	4	5	3	4	3	5	5	5	5	5	5
700	Nữ	0	2	6	6	5	2	6	4	6	6	6	6	6	4	6	1	1	1	6	6	6	6	6	6	6	6	2	2	6	6	6	2	6	6	6	2	2	2	2	2	2	6	6	6	6	6	6	2
701	Nữ	0	7	7	7	7	7	7	7	7	7	7	6	6	7	7	2	2	2	6	6	6	6	6	6	6	6	6	6	6	6	6	6	6	6	6	6	6	6	6	6	6	6	6	6	6	6	6	6
702	Nữ	0	6	3	6	6	6	4	4	6	6	5	4	6	6	6	3	3	3	6	5	6	6	6	5	5	6	6	6	6	5	6	5	6	5	6	6	6	6	6	6	6	6	5	5	5	6	6	6
703	Nữ	0	7	4	4	4	4	5	5	6	6	6	6	6	6	6	6	6	6	6	6	6	6	6	6	6	6	6	6	6	6	6	6	6	6	6	6	6	6	6	6	6	6	6	6	6	6	6	6
704	Nữ	0	1	1	6	1	7	1	6	6	6	7	7	3	5	3	1	1	1	7	7	7	7	7	7	7	7	7	5	7	7	7	7	7	7	7	7	7	7	3	3	4	7	7	7	6	6	6	3
705	Nữ	0	7	6	7	7	7	7	7	7	7	7	7	7	7	7	1	2	1	7	7	7	7	7	6	7	7	6	6	7	7	7	7	7	7	7	7	7	7	6	7	7	7	7	6	7	7	7	7
706	Nam	1	3	3	6	2	7	6	4	5	6	6	6	4	5	6	4	6	3	5	6	6	3	5	4	6	5	5	6	7	4	7	7	5	4	5	6	4	5	6	2	4	2	6	5	4	5	5	5
707	Nữ	0	5	3	4	6	6	5	6	6	5	6	4	5	6	5	2	2	2	4	6	6	6	6	6	6	7	5	7	7	7	7	7	5	6	6	5	7	6	6	4	5	6	6	6	5	5	4	6
708	Nữ	0	3	4	5	7	7	5	5	7	7	7	6	4	4	5	5	4	2	7	7	7	7	7	7	7	6	6	6	6	6	6	7	7	7	7	7	7	7	7	7	7	7	7	7	7	7	7	7
709	Nữ	0	6	2	7	2	7	3	5	6	5	7	6	3	5	6	1	2	1	6	6	6	6	6	6	6	6	6	6	6	6	6	6	4	4	4	4	4	4	3	3	3	3	3	3	3	3	3	4
710	Nữ	0	5	4	3	3	2	4	5	6	6	6	4	4	5	5	2	2	2	4	5	6	6	7	5	4	6	5	3	7	7	7	7	7	5	7	6	4	7	4	3	6	4	5	5	5	5	2	7
711	Nữ	0	5	2	5	6	7	6	5	7	5	7	5	5	4	5	2	4	2	6	7	6	5	5	4	4	7	7	5	4	7	7	7	6	4	6	5	7	7	5	3	4	5	4	4	5	6	7	4
712	Nữ	0	7	1	2	1	3	3	7	7	7	7	6	6	6	6	2	1	1	6	6	7	6	7	6	6	7	7	4	6	5	7	4	7	5	2	1	7	5	4	4	5	1	5	2	1	1	1	2
713	Nữ	0	6	4	3	5	5	2	6	6	6	6	5	5	5	5	4	3	4	6	6	6	6	6	4	5	6	6	6	4	5	4	4	5	5	5	6	4	2	5	2	3	3	5	4	3	2	2	5
714	Nam	1	5	3	1	3	7	4	7	7	7	7	7	7	7	7	4	3	3	7	7	7	7	7	7	7	7	7	3	7	7	7	7	1	1	1	1	1	1	5	1	5	4	7	4	7	6	1	1
715	Nữ	0	6	4	5	6	3	5	6	7	6	7	7	6	6	6	4	3	4	6	7	5	7	5	4	5	7	6	7	5	7	7	7	7	7	6	3	6	5	6	1	5	5	5	4	4	5	6	5
716	Nữ	0	6	4	3	4	5	5	5	5	5	5	6	5	5	4	4	5	5	6	5	6	5	6	6	5	6	6	7	4	5	5	4	3	4	3	3	5	5	6	5	5	5	7	5	5	6	6	2
717	Nữ	0	2	5	3	3	5	5	5	5	5	5	5	5	4	5	5	5	5	5	5	5	5	5	5	5	5	5	5	5	5	5	5	5	5	5	5	5	5	5	5	5	5	5	5	5	5	5	5
718	Nữ	0	4	4	3	5	5	6	5	6	5	6	6	5	4	3	1	1	1	6	5	6	5	6	6	6	5	5	4	5	5	5	5	4	4	5	5	5	4	6	6	4	6	5	5	4	5	4	4
719	Nữ	0	7	6	4	5	7	6	6	6	6	4	3	4	5	6	3	3	5	4	3	5	5	5	2	2	5	6	4	5	4	5	5	5	5	5	4	5	5	4	4	5	4	4	4	5	5	5	5
720	Nữ	0	7	5	6	6	7	6	7	7	7	7	6	6	5	5	4	6	4	6	6	6	5	5	4	4	6	6	6	5	5	4	5	5	5	6	4	4	4	5	3	4	5	5	5	7	5	6	5
721	Nam	1	7	7	7	7	7	7	6	5	6	6	6	6	5	6	4	1	1	7	6	6	6	6	5	6	6	6	5	4	6	6	6	6	6	6	5	5	5	6	6	7	5	6	6	6	6	6	6
722	Nữ	0	2	2	3	3	5	4	7	7	6	7	6	4	4	7	3	5	1	6	5	5	4	6	2	6	7	7	2	7	7	7	7	3	5	7	6	3	5	2	2	4	6	6	3	2	4	1	1
[truncated: 15 more columns]
